# Supplementary material for: Transposable elements create distinct genomic niches for effector evolution among Magnaporthe oryzae lineages
Source: BMC Biol. 2025 Sep 26;23:282. doi: 10.1186/s12915-025-02385-7 (PMC12465478; doi:10.1186/s12915-025-02385-7)
Supplement: Supplementary file 2 — Additional file 2: Tables S1-S5. Table S1: Analyzed Magnaporthe oryzae isolates sequenced by Illumina paired-end whole-genome sequencing. Table S2: Analyzed reference-quality Magnaporthe genomes. Table S3: Blast hit statistics to identify the different AVR genes in the Magnaporthe genomes (draft and reference genomes). Table S4: Transposable elements (TEs) detected near each AVR. Table S5: ANOVA of TE occupancy near AVRs. [file 12915_2025_2385_MOESM2_ESM.xlsx]

## Sheet: Table S1
Table S1: Analyzed Magnaporthe oryzae isolates sequenced by Illumina paired-end whole-genome sequencing (WGS), including NCBI SRA identifier, geographical location of sampling site, collection date, reported host, assembly parameters, and BUSCO scores.
Isolate_name_NCBI	Isolate	Country	Continent	City	Collection_Date	Host	Assembly total length	Assembly GC (%)	Assembly N50 (bp)	Complete BUSCOs	Total BUSCOs	% Complete BUSCOs
SRR3624699	37	Brazil	South America	NA	2012	Triticum	42390722	50.06	45476	1669	1706	97.83
SRR3624701	117	Brazil	South America	NA	2012	Triticum	42583452	50.04	41512	1672	1706	98.01
SRR3624702	127	Brazil	South America	NA	2012	Triticum	41913035	50.2	41366	1672	1706	98.01
SRR3624703	169	Brazil	South America	NA	2012	Triticum	42424290	50.03	39892	1674	1706	98.12
SRR3624705	204	Brazil	South America	NA	2012	Triticum	42124748	50.1	42375	1670	1706	97.89
SRR3624706	205	Brazil	South America	NA	2012	Triticum	42383384	50.16	39176	1667	1706	97.71
SRR6207175	363	Brazil	South America	Brasilia\, DF	2006	Digitaria	40479978	50.44	47487	1669	1706	97.83
SRR14119029	364	Brazil	South America	Tocantins	2007	Oryza	39827277	51.06	66970	1673	1706	98.07
SRR14119028	658	Brazil	South America	Goias	2006	Oryza	46969330	49.94	71091	1675	1706	98.18
SRR14119017	678	Brazil	South America	Formoso / Goias	2006	Oryza	39847420	51.06	59665	1673	1706	98.07
SRR7503877	10100	Thailand	Asia	Kaseaw province	2006	Oryza	38837667	51.21	71795	1674	1706	98.12
SRR14119011	10880	Brazil	South America	Central Brazil	2013	Oryza	39803666	51.06	66416	1676	1706	98.24
SRR18092287	0-249	India	Asia	NA	NA	Oryza	37564243	51.98	96847	1674	1706	98.12
SRR3624698	032i	Brazil	South America	NA	2012	Triticum	42612423	50.02	43128	1668	1706	97.77
DRR342051	0423-1	NA	NA	NA	NA	Oryza	39715491	51.04	47809	1672	1706	98.01
SRR3624700	053i	Brazil	South America	NA	2012	Triticum	42502938	50.05	43410	1670	1706	97.89
SRR6207174	12.0.007i	Brazil	South America	Londrina\, PR	2012	Urochloa	42226370	50.06	42504	1670	1706	97.89
SRR6207177	12.0.009i	Brazil	South America	Londrina\, PR	2012	Urochloa	42281122	50.07	40868	1672	1706	98.01
SRR6207176	12.0.012i	Brazil	South America	Londrina\, PR	2012	Urochloa	47193113	49.93	38234	1674	1706	98.12
SRR14119010	12.0.051i	Brazil	South America	Parana	2012	Melinis	43130064	49.81	80161	1675	1706	98.18
SRR14119009	12.0.073	Brazil	South America	Mato Grosso do Sul	2012	Avena	42917906	49.93	72786	1674	1706	98.12
SRR14119008	12.0.194	Brazil	South America	Mato Grosso do Sul	2012	Elionorus	43113378	49.81	95681	1670	1706	97.89
SRR14119007	12.0.321	Brazil	South America	Mato Grosso do Sul	2012	Avena	43257813	49.9	76625	1673	1706	98.07
SRR6207179	12.0.326	Brazil	South America	Amambai\, Mato Grosso do Sul\, MS	2012	Echinochloa	42862298	50.11	39249	1670	1706	97.89
SRR6207178	12.0.345	Brazil	South America	Amambai\, MS	2012	Avena	42403348	50.16	40661	1671	1706	97.95
SRR14119006	12.0.347	Brazil	South America	Mato Grosso do Sul	2012	Avena	43032522	49.93	74369	1673	1706	98.07
SRR6207181	12.0.368	Brazil	South America	Amambai\, MS	2012	Urochloa	42396729	50.15	39472	1670	1706	97.89
SRR6207180	12.0.534i	Brazil	South America	Londrina\, PR	2012	Eleusine	42570370	50.09	41646	1673	1706	98.07
SRR14119005	12.0.535i	Brazil	South America	Parana	2012	Cenchrus	43207481	49.81	89486	1675	1706	98.18
SRR6207183	12.0.555i	Brazil	South America	Londrina\, PR	2012	Digitaria	42730762	50.11	40673	1671	1706	97.95
SRR6207182	12.0.642i	Brazil	South America	Amambai\, MS	2012	Cenchrus	42530076	50.07	41017	1670	1706	97.89
SRR14119027	12.1.014	Brazil	South America	Minas Gerais	2012	Triticum	42915614	49.86	85493	1667	1706	97.71
SRR14119026	12.1.037	Brazil	South America	Goias	2012	Triticum	42900405	49.82	82130	1675	1706	98.18
SRR14119025	12.1.078	Brazil	South America	Goias	2012	Triticum	43949099	49.77	66295	1674	1706	98.12
SRR14119024	12.1.181	Brazil	South America	Rio Grande do Sul	2012	Triticum	43258425	49.82	67159	1674	1706	98.12
SRR14119023	12.1.205	Brazil	South America	Rio Grande do Sul	2012	Triticum	43168939	49.82	71960	1672	1706	98.01
SRR14119022	12.1.217	Brazil	South America	Rio Grande do Sul	2012	Triticum	43533406	49.91	62441	1675	1706	98.18
SRR14119021	12.1.225	Brazil	South America	Rio Grande do Sul	2012	Triticum	43166856	49.8	72786	1670	1706	97.89
SRR14119020	12.1.234	Brazil	South America	Mato Grosso do Sul	2012	Triticum	42773534	50.02	68965	1672	1706	98.01
SRR14119019	12.1.241	Brazil	South America	Mato Grosso do Sul	2012	Triticum	43652668	49.73	71434	1671	1706	97.95
SRR14119018	12.1.291	Brazil	South America	Parana	2012	Triticum	43145296	49.82	69309	1668	1706	97.77
SRR6669189	13FM-16-1	China	Asia	Yunnan	2013	Oryza	39434507	51.18	56917	1676	1706	98.24
SRR6669190	13FM-24-1	China	Asia	Yunnan	2013	Oryza	39543975	51.12	53262	1673	1706	98.07
SRR6669193	13FM-9-1	China	Asia	Yunnan	2013	Oryza	39607305	51.12	55262	1670	1706	97.89
SRR6227503	1a_mut	China	Asia	Wuhan	2011	NA	39164359	51.12	38758	1672	1706	98.01
SRR6227504	1c_mut	China	Asia	Wuhan	2011	NA	39443931	51.03	35645	1671	1706	97.95
DRR342044	2012-1	NA	NA	NA	NA	Oryza	40102127	51.04	77105	1674	1706	98.12
DRR445890	24-22-1-1	Japan	Asia	Mie	1994	Oryza	39480482	51.14	62635	1669	1706	97.83
DRR342049	2403-1	NA	NA	NA	NA	Oryza	39391705	51.12	53531	1672	1706	98.01
DRR445891	83R-131B	Japan	Asia	NA	1983	Oryza	40135564	51.04	45947	1670	1706	97.89
DRR342047	85-141	NA	NA	NA	NA	Oryza	40067524	51.08	44628	1672	1706	98.01
DRR445892	87-175	Japan	Asia	NA	1987	Oryza	39951725	51.12	44209	1674	1706	98.12
SRR12887208	A-PH-38	Philippines	Asia	NA	1992	Oryza	41091898	50.9	69817	1665	1706	97.6
SRR12887196	A-PH-71	Philippines	Asia	NA	1995	Oryza	39230411	51.18	90389	1670	1706	97.89
SRR12887187	A-PHL-64	Philippines	Asia	NA	1995	Oryza	40792820	50.75	85716	1666	1706	97.66
DRR342045	Ao92-06-2	NA	NA	NA	NA	Oryza	40128947	51.07	69680	1673	1706	98.07
SRR12887188	ARG-60	Argentina	South America	NA	2013	Oryza	40768333	50.75	98984	1665	1706	97.6
SRR12887189	ARG-61	Argentina	South America	NA	2013	Oryza	40808898	50.75	87204	1668	1706	97.77
SRR14705975	ATCC64557	USA	North America	NA	NA	Lolium	42201345	50.13	99054	1670	1706	97.89
SRR25528376	B2	Bolivia	South America	NA	2011	Triticum	42422486	50.16	58339	1672	1706	98.01
SRR25528375	B51	Bolivia	South America	Quirusillas	2012	Eleusine	43067987	49.9	51206	1666	1706	97.66
SRR6669192	BJ-90-611	China	Asia	Beijing	1990	Oryza	38281649	51.53	112406	1674	1706	98.12
SRR6669191	BJ08-8	China	Asia	Beijing	2011	Oryza	39387206	51.34	49980	1671	1706	97.95
DRR079310	Br116.5	NA	NA	NA	NA	Triticum	40007831	51.29	44904	1672	1706	98.01
DRR079311	Br118.2	NA	NA	NA	NA	Triticum	39835504	51.34	32549	1647	1706	96.54
DRR079314	Br35	NA	NA	NA	NA	Urochloa	38880799	51.46	48550	1665	1706	97.6
DRR059886	Br48	Brazil	South America	Itapora	1990	Triticum	41785964	50.18	101726	1671	1706	97.95
DRR059887	Br58	Brazil	South America	Itambe	1990	Avena	41736634	50.2	82904	1670	1706	97.89
SRR14813096	BTGP-6(C-4)	Bangladesh	Asia	Gangni\, Meherpur	2017	NA	42378929	50.29	119245	1671	1706	97.95
SRR14813097	BTMaU-10(a)	Bangladesh	Asia	Magura	2017	NA	45061762	50.92	100456	1671	1706	97.95
SRR14813098	BTMP-1828-5	Bangladesh	Asia	Goribpur\, Shewratola\, Gangni\, Meherpur	2018	NA	52345814	54.52	52078	1645	1706	96.42
SRR14813099	BTMP-1845-3	Bangladesh	Asia	Buripota\, MeherpurSadar\, Meherpur	2018	NA	42010047	50.58	104139	1671	1706	97.95
SRR14813100	BTMP-194-2	Bangladesh	Asia	Kutubpur\, MeherpurSadar\, Meherpur	2019	NA	46306886	49.5	96156	1673	1706	98.07
SRR14813102	BTMP-202-1	Bangladesh	Asia	Poratola\, Kutubpur	2020	NA	42615462	50.14	103623	1669	1706	97.83
SRR6384790	CH0328	China	Asia	Anhua Yanxi\, Hunan	1998	Oryza	38605783	51.22	39015	1657	1706	97.13
SRR6384796	CH0532	China	Asia	Baoshan\, Yunnan	2005	Oryza	38968449	51.17	37397	1664	1706	97.54
SRR6384783	CH0595	China	Asia	Yiliang\, Yunnan	2005	Oryza	38782032	51.19	40143	1671	1706	97.95
SRR6384782	CH0680	China	Asia	Anhua Yanxi\, Hunan	2001	Oryza	38735444	51.21	34877	1660	1706	97.3
SRR6384781	CH0689	China	Asia	Anhua Yanxi\, Hunan	2001	Oryza	38831350	51.14	39648	1670	1706	97.89
SRR6384780	CH0701	China	Asia	Anhua Yanxi\, Hunan	2001	Oryza	39130136	51.17	31583	1660	1706	97.3
SRR6384779	CH0860	China	Asia	Wenshan Dehou\, Hunan	2006	Oryza	39273842	51.12	25929	1646	1706	96.48
SRR6384778	CH0999	China	Asia	Yule\, Yunnan	2008	Oryza	37867841	51.34	44789	1673	1706	98.07
SRR6384777	CH1016	China	Asia	Yule\, Yunnan	2008	Oryza	38020086	51.29	45502	1663	1706	97.48
SRR6384787	CH1019	China	Asia	Yule\, Yunnan	2008	Oryza	37969730	51.3	38509	1659	1706	97.25
SRR14705994	CpJA159	Brazil	South America	NA	NA	Cynodon	38126789	51.37	51891	1671	1706	97.95
SRR9983184	D1/s11	Uganda	Africa	Pallisa	2000	Eleusine	41561414	50.05	37054	1668	1706	97.77
SRR12101022	D1/s50	Uganda	Africa	Pallisa	2002	Eleusine	41416107	50.1	38292	1668	1706	97.77
SRR12101023	D1/s53b	Uganda	Africa	Pallisa	2002	Eleusine	41866890	50.03	37325	1669	1706	97.83
SRR12101029	D10/s9	Uganda	Africa	Apac	2000	Eleusine	41434367	50.11	38562	1669	1706	97.83
SRR9989236	D15/s47	Uganda	Africa	Soroti	2002	Eleusine	41526932	50.06	38843	1666	1706	97.66
SRR9983185	D8/s15	Uganda	Africa	Busia	2000	Eleusine	41459348	50.08	38763	1671	1706	97.95
SRR6669195	DB11-621	China	Asia	Liaoning	2002	Oryza	38861478	51.64	49728	1671	1706	97.95
SRR9936846	deltaMohog1_DNA	NA	NA	NA	NA	NA	37521784	51.43	86882	1674	1706	98.12
SRR9936847	deltaMohog1(adapted)_DNA	NA	NA	NA	NA	NA	37542216	51.43	83800	1674	1706	98.12
SRR9936845	deltaMopbs2(adapted)_DNA	NA	NA	NA	NA	NA	37932094	51.29	78516	1673	1706	98.07
SRR14705993	Ds363	Brazil	South America	NA	NA	Digitaria	40481973	50.44	47787	1668	1706	97.77
SRR12887195	E-BRD-1-	Burundi	Africa	NA	2015	Oryza	39446635	51.08	65365	1660	1706	97.3
SRR12887202	E-BRD-52	Burundi	Africa	NA	2014	Oryza	40335236	50.83	68546	1674	1706	98.12
SRR12887201	E-BRD-54	Burundi	Africa	NA	2014	Oryza	39458100	51.1	83491	1665	1706	97.6
SRR12887200	E-BRD-55	Burundi	Africa	NA	2014	Oryza	39560582	51.07	72174	1666	1706	97.66
SRR12887176	E-KEN-29	Kenya	Africa	NA	2017	Oryza	44862419	50.63	88227	1667	1706	97.71
SRR12887197	E-KYA-65	Kenya	Africa	NA	2017	Oryza	39860210	51.02	79850	1673	1706	98.07
SRR12887191	E-RWD-4-	Rwanda	Africa	NA	2012	Oryza	39099159	51.18	73999	1663	1706	97.48
SRR12887207	E-RWD-41	Rwanda	Africa	NA	2012	Oryza	39179583	51.14	86442	1672	1706	98.01
SRR12887206	E-RWD-43	Rwanda	Africa	NA	2012	Oryza	39620193	51.04	78511	1670	1706	97.89
SRR12887182	E-TZA-22-	Tanzania	Africa	NA	2017	Oryza	45715007	50.48	89898	1664	1706	97.54
SRR12887186	E-TZA-25	Tanzania	Africa	NA	2013	Oryza	45593455	50.41	78220	1664	1706	97.54
SRR12887183	E-TZA-69	Tanzania	Africa	NA	2013	Oryza	45649902	50.43	93866	1667	1706	97.71
SRR12887178	E-TZA-70	Tanzania	Africa	NA	2013	Oryza	46047467	50.49	85918	1665	1706	97.6
SRR12887213	E-TZN-22	Tanzania	Africa	NA	2017	Oryza	39821049	50.96	66503	1664	1706	97.54
SRR12887212	E-TZN-24	Tanzania	Africa	NA	2017	Oryza	41747956	50.75	64741	1670	1706	97.89
SRR12887211	E-TZN-27	Tanzania	Africa	NA	2012	Oryza	39387313	51.01	74203	1666	1706	97.66
SRR12887177	E-UGA-34	Uganda	Africa	NA	2017	Oryza	51958366	50.02	76752	1663	1706	97.48
SRR12887210	E-UGD-32	Uganda	Africa	NA	2012	Oryza	39664941	51.11	69950	1669	1706	97.83
SRR12887209	E-UGD-36	Uganda	Africa	NA	2012	Oryza	39594474	51.09	75228	1666	1706	97.66
SRR12887205	E-UGD-47	Uganda	Africa	NA	2016	Oryza	46379560	50.53	61250	1668	1706	97.77
SRR12887204	E-UGD-49	Uganda	Africa	NA	2015	Oryza	39409022	51.11	71629	1671	1706	97.95
SRR9983186	E1	Ethiopia	Africa	Sire	2015	Eleusine	41362689	50.14	38224	1666	1706	97.66
SRR9983183	E17	Ethiopia	Africa	Angebo	2016	Eleusine	41311705	50.3	35468	1667	1706	97.71
SRR9993993	E7	Ethiopia	Africa	Diga	2015	Eleusine	41576967	50.24	35215	1670	1706	97.89
SRR14705984	Ei88365	Philippines	Asia	NA	NA	Eleusine	42743347	49.91	20063	1640	1706	96.13
SRR14705983	Ei8927	Philippines	Asia	NA	NA	Eleusine	43587731	49.87	21570	1652	1706	96.83
SRR11836441	EI9411	China	Asia	Fujian	1994	Eleusine	40114539	50.69	80860	1667	1706	97.71
SRR11836442	EI9604	China	Asia	Zhejiang	1996	Eleusine	41409131	50.35	98364	1672	1706	98.01
SRR14705981	EiJA178	Brazil	South America	NA	NA	Eleusine	39876479	50.68	171431	1672	1706	98.01
SRR14705982	EiJA22	Brazil	South America	NA	NA	Eleusine	42918573	50.04	139351	1672	1706	98.01
SRR14705992	EiJA56	Brazil	South America	NA	NA	Eleusine	39965889	50.6	141380	1673	1706	98.07
SRR23567522	EiSM270	Uruguay	South America	NA	2019	Eleusine	43404759	49.92	55326	1663	1706	97.48
SRR23388404	EiSM276	Uruguay	South America	NA	2019	Leersia	40670883	50.77	54033	1672	1706	98.01
SRR18092286	F-2	China	Asia	Fujian	2013	Oryza	36908808	52.02	30020	1673	1706	98.07
SRR6669196	FJ0204804	China	Asia	Fujian	2011	Oryza	37856457	51.71	105181	1674	1706	98.12
SRR6669217	FJ11SH-527-1	China	Asia	Fujian	2011	Oryza	38232419	51.4	106853	1675	1706	98.18
SRR6669218	FJ11YD-673-1	China	Asia	Fujian	2012	Oryza	38266824	51.35	106772	1674	1706	98.12
SRR6669215	FJ12JN-084-3	China	Asia	Fujian	2013	Oryza	37190617	51.86	109780	1674	1706	98.12
SRR6669216	FJ13SH05-2	China	Asia	Fujian	2013	Oryza	37606322	51.74	111978	1675	1706	98.18
SRR6669221	FJ2000-62A	China	Asia	Fujian	2000	Oryza	38478621	51.32	117805	1674	1706	98.12
SRR6669222	FJ2000-69A	China	Asia	Fujian	2000	Oryza	37985788	51.39	118452	1676	1706	98.24
SRR6669219	FJ2001-112B	China	Asia	Fujian	2001	Oryza	38543391	51.29	114990	1674	1706	98.12
SRR6669220	FJ2003-001A1	China	Asia	Fujian	2003	Oryza	37881077	51.71	112248	1676	1706	98.24
SRR6669223	FJ2005113B	China	Asia	Fujian	2005	Oryza	38455127	51.33	113587	1674	1706	98.12
SRR6669224	FJ2006-60A3	China	Asia	Fujian	2006	Oryza	37711457	51.48	105584	1676	1706	98.24
SRR6669182	FJ43ZB15-68	China	Asia	Fujian	1992	Oryza	37976191	51.34	126550	1674	1706	98.12
SRR6669180	FJ78-JJ	China	Asia	Fujian	1978	Oryza	38443826	51.29	76932	1674	1706	98.12
SRR6669179	FJ81221ZB11-14	China	Asia	Fujian	1981	Oryza	38725883	51.2	123487	1674	1706	98.12
SRR16282279	FJ81278	China	Asia	Fujian	1981	Oryza	37922756	51.33	121195	1675	1706	98.18
SRR6669177	FJ86-CT	China	Asia	Fujian	1986	Oryza	38432010	51.25	87442	1672	1706	98.01
SRR6669178	FJ86061ZE3-39	China	Asia	Fujian	1986	Oryza	39274925	51.15	129672	1675	1706	98.18
SRR6669201	FJ95054B	China	Asia	Fujian	1995	Oryza	38243568	51.34	117862	1674	1706	98.12
SRR6669202	FJ95085AZB13-116	China	Asia	Fujian	1995	Oryza	38107000	51.42	109360	1674	1706	98.12
SRR6669204	FJ99138	China	Asia	Fujian	1999	Oryza	37519183	51.81	108837	1675	1706	98.18
SRR6669197	FJSH0703	China	Asia	Fujian	2007	Oryza	38291801	51.41	105127	1674	1706	98.12
SRR10271357	G0_Guy11	French Guiana	South America	NA	1982	Oryza	38111791	51.32	85778	1671	1706	97.95
SRR10271356	G1_Guy11	China	Asia	Fujian	2016	Oryza	37661016	51.35	71554	1673	1706	98.07
SRR11528300	G1_Guy11_R1	China	Asia	Fujian	2016	Oryza	37888724	51.3	118033	1673	1706	98.07
SRR11528297	G1_Guy11_R2	China	Asia	Fujian	2016	Oryza	37889778	51.3	117217	1675	1706	98.18
SRR11528303	G1_Guy11_R3	China	Asia	Fujian	2016	Oryza	37893210	51.3	127690	1675	1706	98.18
SRR10271354	G11_Guy11	China	Asia	Fujian	2016	Oryza	37658504	51.37	51442	1673	1706	98.07
SRR11528298	G11_Guy11_R1	China	Asia	Fujian	2016	Oryza	37886620	51.3	132219	1675	1706	98.18
SRR11528304	G11_Guy11_R2	China	Asia	Fujian	2016	Oryza	37882254	51.31	118752	1675	1706	98.18
SRR11528301	G11_Guy11_R3	China	Asia	Fujian	2016	Oryza	37874990	51.31	118651	1674	1706	98.12
SRR10271355	G5_Guy11	China	Asia	Fujian	2016	Oryza	37577835	51.38	74424	1674	1706	98.12
SRR11528299	G5_Guy11_R1	China	Asia	Fujian	2016	Oryza	37908891	51.3	132753	1672	1706	98.01
SRR11528305	G5_Guy11_R2	China	Asia	Fujian	2016	Oryza	37921583	51.3	127886	1674	1706	98.12
SRR11528302	G5_Guy11_R3	China	Asia	Fujian	2016	Oryza	37912362	51.3	122136	1673	1706	98.07
SRR6669198	GD-05-029b	China	Asia	Guangdong	2005	Oryza	37930161	51.59	118217	1676	1706	98.24
SRR6669199	GD06-53	China	Asia	Guangdong	2006	Oryza	37727071	51.87	51728	1673	1706	98.07
SRR6669200	GD08-2025	China	Asia	Guangdong	2008	Oryza	38332438	51.65	51723	1674	1706	98.12
DRR059885	GFSI1-7-2	Japan	Asia	Gifu	1977	Setaria	39890601	50.87	93938	1670	1706	97.89
SRR16282278	GUY11	Guyana	South America	NA	1978	Oryza	37532293	51.4	122041	1675	1706	98.18
SRR20852131	Guy11	China	Asia	Hangzhou	2015	Oryza	40037065	50.69	25632	1662	1706	97.42
SRR18092245	H-1	China	Asia	Henan	2013	Oryza	39081302	51.13	30344	1671	1706	97.95
SRR18092234	H-2	China	Asia	Henan	2013	Oryza	37988399	51.77	82759	1675	1706	98.18
SRR6227419	H08-1a	China	Asia	Enshi	2015	Oryza	39495917	50.99	33100	1672	1706	98.01
SRR6227418	H08-1c	China	Asia	Enshi	2015	Oryza	39354885	51.06	37010	1671	1706	97.95
DRR342050	H98-315-1	NA	NA	NA	NA	Oryza	40086600	51.05	46617	1667	1706	97.71
SRR6669205	HB-14	China	Asia	Hubei	2009	Oryza	38707382	51.63	46191	1674	1706	98.12
SRR6669206	HB-LTH18	China	Asia	Hubei	2009	Oryza	38068116	51.55	106391	1675	1706	98.18
SRR18092223	Hei-1	China	Asia	Heilongjiang	2013	Oryza	37377794	52.02	52361	1674	1706	98.12
SRR18092184	Hei-2	China	Asia	Heilongjiang	2013	Oryza	39157485	51.11	32908	1673	1706	98.07
SRR18092173	Hei-3	China	Asia	Heilongjiang	2013	Oryza	38663716	51.3	95503	1672	1706	98.01
SRR6669164	HN-0812-3	China	Asia	Hunan	2008	Oryza	37902625	51.54	117962	1676	1706	98.24
SRR6669166	HN-158	China	Asia	Hunan	2009	Oryza	38509117	51.58	50638	1672	1706	98.01
SRR6669163	HN10-1604	China	Asia	Hunan	2010	Oryza	38540548	51.55	51558	1672	1706	98.01
SRR18092213	Hu-1	China	Asia	Hunan	2014	Oryza	37463565	51.89	82578	1674	1706	98.12
SRR18092202	Hu-2	China	Asia	Hunan	2014	Oryza	38012299	51.42	43010	1671	1706	97.95
DRR059884	Ina168	Japan	Asia	Aichi	1958	Oryza	38335760	51.23	82242	1674	1706	98.12
DRR342052	Ina85-182	NA	NA	NA	NA	Oryza	39937906	51.08	48178	1672	1706	98.01
DRR342046	Ina87T-56A	NA	NA	NA	NA	Oryza	39770690	51.03	40487	1671	1706	97.95
DRR445893	Iwa-kita	Japan	Asia	Iwate	2022	Oryza	39248973	51.15	72781	1671	1706	97.95
SRR14705950	JP29	Japan	Asia	NA	NA	Eleusine	40478015	50.47	43778	1663	1706	97.48
SRR6669159	JS-10-6-1-2	China	Asia	Jiangsu	2010	Oryza	38384060	51.44	128846	1675	1706	98.18
SRR6669165	JS08-611	China	Asia	Jiangsu	2008	Oryza	38748638	51.62	47780	1673	1706	98.07
SRR6669160	JS09-138	China	Asia	Jiangsu	2009	Oryza	39058528	51.49	50417	1670	1706	97.89
SRR6669162	JX-09Z116-1	China	Asia	Jiangxi	2009	Oryza	37503062	51.73	104978	1674	1706	98.12
SRR6669161	JX10-102	China	Asia	Jiangxi	2010	Oryza	38270104	51.59	53792	1672	1706	98.01
SRR6669158	JX11-141	China	Asia	Jiangxi	2011	Oryza	38777788	51.58	52062	1670	1706	97.89
SRR9989237	K13/67	Kenya	Africa	Teso	2000	Eleusine	41495194	50.08	38972	1670	1706	97.89
SRR9983182	K38	Kenya	Africa	Kisii	2017	Eleusine	41225608	50.18	39428	1669	1706	97.83
SRR9989238	K48/115n	Kenya	Africa	Kisii	2002	Eleusine	40927512	50.45	34288	1670	1706	97.89
SRR9989239	K5	Kenya	Africa	Kisumu	2016	Eleusine	42331609	50.01	36812	1669	1706	97.83
SRR12102167	K5/24W	Kenya	Africa	Busia	2002	Eleusine	41246503	50.13	38503	1665	1706	97.6
SRR6669157	KA1-3-1	Ghana	Africa	Kade-abaam	2015	Oryza	39119715	51.15	73720	1675	1706	98.18
SRR6669175	KA2-1-1	Ghana	Africa	Kade-abaam	2015	Oryza	39138140	51.26	73585	1675	1706	98.18
SRR21640535	KEN54-20	Japan	Asia	NA	1954	Oryza	39202698	51.19	73287	1674	1706	98.12
SRR21641455	Ken54-20 M01	Japan	Asia	Kitakami	2019	Barley	39276002	51.17	77228	1673	1706	98.07
SRR21641438	Ken54-20 M43	United Kingdom	Europe	Norwich	2019	Barley	39134454	51.18	64005	1673	1706	98.07
SRR21641447	Ken54-20 M44	United Kingdom	Europe	Norwich	2019	Barley	38956401	51.17	63371	1672	1706	98.01
SRR21641445	Ken54-20 M61	United Kingdom	Europe	Norwich	2019	Barley	38983535	51.19	59978	1673	1706	98.07
SRR21641443	Ken54-20 M64	United Kingdom	Europe	Norwich	2019	Barley	39110910	51.17	67294	1673	1706	98.07
SRR21641442	Ken54-20 M65	United Kingdom	Europe	Norwich	2019	Barley	39013840	51.17	59280	1672	1706	98.01
SRR21641453	Ken54-20 M66	United Kingdom	Europe	Norwich	2019	Barley	39110526	51.18	59506	1672	1706	98.01
SRR21641451	Ken54-20 M70	United Kingdom	Europe	Norwich	2019	Barley	39179608	51.17	61229	1673	1706	98.07
SRR21641449	Ken54-20 M71	United Kingdom	Europe	Norwich	2019	Barley	39127583	51.17	58731	1673	1706	98.07
SRR21641441	Ken54-20 M73	United Kingdom	Europe	Norwich	2019	Barley	39116453	51.18	62498	1672	1706	98.01
SRR21641439	Ken54-20 M74	United Kingdom	Europe	Norwich	2019	Barley	39067365	51.17	61848	1675	1706	98.18
SRR21641436	Ken54-20 M75	United Kingdom	Europe	Norwich	2019	Barley	39249697	51.13	64038	1672	1706	98.01
SRR18092285	L-2	China	Asia	Liaoning	2014	Oryza	39019424	51.15	32305	1670	1706	97.89
SRR6384802	LA0005	Laos	Asia	Silalek\, Luang Prabang	2009	Oryza	38370846	51.27	33196	1658	1706	97.19
SRR6384803	LA0021	Laos	Asia	Silalek\, Luang Prabang	2009	Oryza	37961738	51.28	42395	1670	1706	97.89
SRR14705977	Lh8401	Philippines	Asia	NA	NA	Leersia	36802746	51.66	31965	1670	1706	97.89
SRR14705976	Lh8844	Philippines	Asia	NA	NA	Leersia	39853831	50.73	79649	1674	1706	98.12
SRR3056583	MG02	India	Asia	Mandya	2011	Oryza	38606593	51.22	63711	1671	1706	97.95
SRR3056585	MG04	India	Asia	Bangalore	2012	Eleusine	41735531	49.91	52852	1666	1706	97.66
SRR3056613	MG10	India	Asia	Mandya	2011	Oryza	38524761	51.28	114222	1675	1706	98.18
SRR14705965	ML36	Mali	Africa	NA	NA	Pennisetum	42326072	49.49	19433	1646	1706	96.48
SRR8258942	MZ5-1-6	Japan	Asia	Miyazaki	1976	Eleusine	41342266	49.98	83096	1666	1706	97.66
SRR6669183	NA	China	Asia	Fujian	1981	Oryza	38094523	51.3	82792	1675	1706	98.18
DRR445894	Naga69-150	Japan	Asia	Nagano	1969	Oryza	39301334	51.14	67274	1672	1706	98.01
SRR6669176	Nich-2-3-2	Suriname	South America	Nickerie	2014	Oryza	39052160	51.29	79905	1675	1706	98.18
SRR6669173	Nich-2-7-4	Suriname	South America	Nickerie	2014	Oryza	38958591	51.26	81674	1675	1706	98.18
SRR6384773	NP0037	Nepal	Asia	Begnas\, Kaski	2005	Oryza	38783920	51.17	29790	1657	1706	97.13
SRR6384776	NP0041	Nepal	Asia	Begnas\, Kaski	2005	Oryza	39658724	51.15	40744	1669	1706	97.83
SRR6384775	NP0052	Nepal	Asia	Sangle VDC9\, Kathmandu	2005	Oryza	39250292	51.14	36266	1664	1706	97.54
SRR18092274	P06-6	Philippines	Asia	NA	NA	Oryza	39353673	51.14	33054	1674	1706	98.12
SRR25528374	P28	Paraguay	South America	NA	2014	Bromus	43144581	50.17	41231	1660	1706	97.3
SRR25528373	P29	Paraguay	South America	NA	2014	Bromus	42879802	50.13	47250	1660	1706	97.3
SRR25528372	P3	Paraguay	South America	Canindeyu	2012	Triticum	41609657	50.77	24308	1665	1706	97.6
SRR14705962	Pg1054	USA	North America	NA	NA	Stenotaphrum	41603563	50.64	17034	1624	1706	95.19
SRR14705960	Pg1204	USA	North America	NA	NA	Stenotaphrum	41124295	50.79	53871	1668	1706	97.77
SRR14705966	Pr88165	Philippines	Asia	NA	NA	Panicum	38806668	51.69	123282	1673	1706	98.07
SRR14705964	PtKY18-1	USA	North America	NA	NA	Poa	42007349	50.39	100954	1670	1706	97.89
SRR25528371	Py22.1	Brazil	South America	Parana	2007	Triticum	42958337	49.94	46087	1663	1706	97.48
SRR25528370	Py5020	Brazil	South America	Londrina	2005	Triticum	43399497	49.96	38507	1658	1706	97.19
SRR18092264	R01-1	South Korea	Asia	NA	NA	Oryza	38369894	51.51	30978	1664	1706	97.54
SRR18092263	RB22	China	Asia	NA	NA	Oryza	37410605	52.04	64251	1675	1706	98.18
SRR23476220	RN1	Brazil	South America	NA	1986	Zingiber	37845974	49.87	41919	1672	1706	98.01
SRR18092262	S-1	China	Asia	Sichuan	2015	Oryza	37902193	51.84	71772	1673	1706	98.07
SRR18092261	S-2	China	Asia	Sichuan	2015	Oryza	38576669	51.22	31993	1673	1706	98.07
SRR6669171	Sar-AD3-5	Suriname	South America	Nickerie	2013	Oryza	38599619	51.38	110217	1675	1706	98.18
DRR445895	Sasa2	Japan	Asia	NA	NA	Oryza	38966930	51.18	84216	1674	1706	98.12
DRR445896	Sasamori121	Japan	Asia	Yamagata	1990	Oryza	39764472	51.04	53462	1669	1706	97.83
SRR6669172	SC-10-120-65-2	China	Asia	Sichuan	2010	Oryza	38622156	51.25	119336	1674	1706	98.12
SRR6669169	SC-10-25-44-1	China	Asia	Sichuan	2010	Oryza	38903452	51.21	101000	1674	1706	98.12
DRR342048	SL91-48D	NA	NA	NA	NA	Oryza	40157077	51.01	49785	1671	1706	97.95
SRR14705969	SSID116	USA	North America	NA	NA	Oryza	39477871	51.65	38130	1672	1706	98.01
SRR14705959	STAG-MS	USA	North America	NA	NA	Stenotaphrum	44284294	51.3	54979	1668	1706	97.77
SRR18092249	Su-1	NA	NA	NA	NA	NA	39041131	50.99	196190	1671	1706	97.95
SRR11836446	SV9610	China	Asia	Zhejiang	1996	Setaria	39168715	51.2	147211	1674	1706	98.12
SRR11836445	SV9623	China	Asia	Zhejiang	1996	Setaria	39399468	51.07	148534	1675	1706	98.18
SRR18092248	T-1	Thailand	Asia	NA	NA	Oryza	38687630	51.15	34271	1674	1706	98.12
SRR18092247	T-2	Thailand	Asia	NA	NA	Oryza	38798971	51.15	32555	1674	1706	98.12
SRR18092246	T-3	Thailand	Asia	NA	NA	Oryza	37717779	51.78	105526	1676	1706	98.24
SRR9989235	T11	Tanzania	Africa	Madaba	2016	Eleusine	41966817	50.09	36274	1669	1706	97.83
SRR9993988	T12	Tanzania	Africa	Sumbawanga	2016	Eleusine	40883084	50.33	34140	1671	1706	97.95
SRR14705956	T12-8	Brazil	South America	NA	NA	Triticum	42080201	50.79	45990	1670	1706	97.89
SRR14705955	T13-3	Brazil	South America	NA	NA	Triticum	41800157	50.23	150021	1669	1706	97.83
SRR9993992	T17	Tanzania	Africa	Madaba	2016	Eleusine	41390078	50.05	38877	1668	1706	97.77
SRR23388169	T21	Brazil	South America	NA	1988	Triticum	43084559	49.93	108538	1673	1706	98.07
SRR25528369	T25	Brazil	South America	Parana	1988	Triticum	42247385	50.12	70172	1670	1706	97.89
SRR23400923	T29	Brazil	South America	NA	1988	Triticum	42387058	50.77	48964	1671	1706	97.95
SRR25528368	T3	Brazil	South America	NA	1986	Triticum	41143753	50.07	114841	1671	1706	97.95
SRR14705954	T3-1	Brazil	South America	NA	NA	Triticum	40826904	50.58	131350	1674	1706	98.12
SRR14705953	T37-2	Brazil	South America	NA	NA	Triticum	42239828	50.01	112876	1674	1706	98.12
SRR14705951	T46-2	Brazil	South America	NA	NA	Triticum	42208961	50.18	100024	1670	1706	97.89
SRR9993989	T5	Tanzania	Africa	Nbozi	2016	Eleusine	41952554	50.05	37765	1670	1706	97.89
SRR14705949	T5-3	Brazil	South America	NA	NA	Triticum	42070376	50.8	44484	1665	1706	97.6
SRR12102168	T6	Tanzania	Africa	Njombe	2016	Eleusine	40923532	50.41	32614	1669	1706	97.83
SRR6384767	TH0014	Thailand	Asia	NA	1987	Barley	38023528	51.25	45807	1669	1706	97.83
SRR6384798	TH0017	Thailand	Asia	NA	1987	Barley	37821789	51.32	41541	1666	1706	97.66
DRR445897	TH68-126	Japan	Asia	NA	1968	Oryza	39942507	51.11	70740	1674	1706	98.12
DRR445898	TH68-140	Japan	Asia	Yamagata	1968	Oryza	39675279	51.21	66042	1672	1706	98.01
DRR445899	TH68-141	Japan	Asia	NA	NA	Oryza	39953385	51.04	83881	1676	1706	98.24
DRR079312	TP2	NA	NA	NA	NA	Lolium	40714056	51.33	36906	1668	1706	97.77
SRR6669170	TW-1-1-1-B-1	China	Asia	Taiwan	2005	Oryza	39464212	51.14	126658	1675	1706	98.18
SRR6669167	TW-12CY-TB1-2	China	Asia	Taiwan	2012	Oryza	39224090	51.15	109052	1675	1706	98.18
SRR6669168	TW-12HL-DF1-2	China	Asia	Taiwan	2012	Oryza	38932426	51.17	111657	1675	1706	98.18
SRR6669144	TW-12HL-YL2-1	China	Asia	Taiwan	2012	Oryza	39215747	51.2	116186	1674	1706	98.12
SRR6669143	TW-12TD-RH1-1	China	Asia	Taiwan	2012	Oryza	39234946	51.18	121002	1676	1706	98.24
SRR6669142	TW-12TN-HB2-2	China	Asia	Taiwan	2012	Oryza	39252983	51.15	115195	1675	1706	98.18
SRR6669141	TW-12YL-DL3-2	China	Asia	Taiwan	2012	Oryza	39002482	51.22	106515	1672	1706	98.01
SRR6669140	TW-12YL-DP1-1	China	Asia	Taiwan	2012	Oryza	39203037	51.21	115818	1675	1706	98.18
SRR6669139	TW-12YL-TT4-1	China	Asia	Taiwan	2012	Oryza	38466124	51.66	105257	1675	1706	98.18
SRR6669138	TW-2-7-2-A-1	China	Asia	Taiwan	2005	Oryza	39441369	51.14	121336	1674	1706	98.12
SRR6669137	TW-6-2-2-B-1	China	Asia	Taiwan	2005	Oryza	39004391	51.16	123783	1675	1706	98.18
SRR6669146	TW-6-43-1	China	Asia	Taiwan	2005	Oryza	39146388	51.22	115818	1674	1706	98.12
SRR6669145	TW-CYBP1-3	China	Asia	Taiwan	2011	Oryza	39248991	51.15	131981	1676	1706	98.24
SRR6669147	TW-PT1-1	China	Asia	Taiwan	2011	Oryza	39157568	51.19	124149	1676	1706	98.24
SRR6669148	TW-PT3-1	China	Asia	Taiwan	2011	Oryza	39168735	51.28	115818	1675	1706	98.18
SRR6669149	TW-PT6-1	China	Asia	Taiwan	2011	Oryza	39323004	51.16	112087	1675	1706	98.18
SRR6669150	TW-TN4-2	China	Asia	Taiwan	2011	Oryza	39335715	51.15	108156	1674	1706	98.12
SRR14705968	U107	Uruguay	South America	NA	NA	Oryza	38211679	51.58	93127	1675	1706	98.18
SRR9993991	U13	Uganda	Africa	Katakwi	2016	Eleusine	42056254	50.06	36502	1669	1706	97.83
SRR14705979	U169-v1	Uruguay	South America	NA	NA	Eleusine	42095658	50.32	102432	1670	1706	97.89
SRR14705967	U198	Uruguay	South America	NA	NA	Oryza	42309598	50.95	85176	1672	1706	98.01
SRR14705991	U229	Uruguay	South America	NA	NA	Eleusine	41749433	50.48	22484	1653	1706	96.89
SRR14705980	U231	Uruguay	South America	NA	NA	Eleusine	40695498	50.96	94104	1670	1706	97.89
SRR14705963	U232	Uruguay	South America		NA	Setaria	39697718	51.55	24745	1667	1706	97.71
SRR14705957	U233	Uruguay	South America	NA	NA	Stenotaphrum	40379342	51.21	93092	1669	1706	97.83
SRR14705974	U234	Uruguay	South America	NA	NA	Lolium	42018647	50.88	96510	1673	1706	98.07
SRR14705973	U235	Uruguay	South America	NA	NA	Lolium	43047137	50.31	116934	1673	1706	98.07
SRR14705971	U237	Uruguay	South America	NA	NA	Lolium	41853574	50.46	132776	1670	1706	97.89
SRR9993990	U47	Uganda	Africa	Hoima	2016	Eleusine	42136229	49.96	38628	1670	1706	97.89
SRR23491016	UbJA108	Brazil	South America	NA	2018	Urochloa	39894449	51.47	70832	1673	1706	98.07
SRR23498602	UbJA110	Brazil	South America	NA	2018	Urochloa	40002528	51.38	91147	1674	1706	98.12
SRR14705987	UbJA112	Brazil	South America	NA	NA	Urochloa	40995596	50.78	83882	1674	1706	98.12
SRR23385021	UbJA118	Brazil	South America	NA	2018	Urochloa	39749489	51.57	70237	1674	1706	98.12
SRR23387524	UbJA121	Brazil	South America	NA	2018	Urochloa	40253617	51.33	87980	1670	1706	97.89
SRR23455553	UbJA158	Brazil	South America	NA	2018	Urochloa	38703984	51.37	117105	1670	1706	97.89
SRR23388381	UbJA171	Brazil	South America	NA	2018	Urochloa	46642686	52.78	135789	1665	1706	97.6
SRR23404000	UbJA174	Brazil	South America	NA	2018	Urochloa	37794434	51.56	106496	1671	1706	97.95
SRR14705986	UbJA92	Brazil	South America	NA	NA	Urochloa	42396303	49.74	59893	1668	1706	97.77
SRR16280147	V86010	Philippines	Asia	International Rice Research Institute	2008	Oryza	45925924	50.54	35752	1671	1706	97.95
SRR12887203	W-BEN-11	Benin	Africa	NA	2012	Oryza	45936386	50.47	90690	1661	1706	97.36
SRR12887192	W-BEN-12	Benin	Africa	NA	2012	Oryza	39083162	51.14	81716	1665	1706	97.6
SRR12887194	W-BEN-12-	Benin	Africa	NA	2016	Oryza	39841890	51	79522	1664	1706	97.54
SRR12887185	W-BEN-9	Benin	Africa	NA	2012	Oryza	47196120	50.38	74752	1663	1706	97.48
SRR12887180	W-BFA-16-	Burkina Faso	Africa	NA	2016	Oryza	45879507	50.53	82208	1663	1706	97.48
SRR12887171	W-BKF-15	Burkina Faso	Africa	NA	2016	Oryza	39282585	51.1	69582	1666	1706	97.66
SRR12887193	W-BKF-15-	Burkina Faso	Africa	NA	2016	Oryza	39596429	51.12	70022	1667	1706	97.71
SRR12887170	W-BKF-16	Burkina Faso	Africa	NA	2016	Oryza	39875178	51.06	74988	1667	1706	97.71
SRR12887179	W-GHA-7	Ghana	Africa	NA	2010	Oryza	46142683	50.41	83507	1659	1706	97.25
SRR12887184	W-GHA-7-	Ghana	Africa	NA	2010	Oryza	46162067	50.67	85679	1660	1706	97.3
SRR12887169	W-MAL-17	Mali	Africa	NA	2016	Oryza	46351419	50.42	98443	1663	1706	97.48
SRR12887168	W-MAL-18	Mali	Africa	NA	2016	Oryza	39122833	51.16	83480	1666	1706	97.66
SRR12887181	W-NGR-13	Nigeria	Africa	NA	2012	Oryza	39605410	51.09	68224	1665	1706	97.6
SRR12887172	W-NGR-14	Nigeria	Africa	NA	2012	Oryza	39185282	51.15	77283	1672	1706	98.01
SRR12887199	W-NGR-58	Nigeria	Africa	NA	2016	Oryza	39611944	51.11	85330	1669	1706	97.83
SRR12887198	W-NGR-59	Nigeria	Africa	NA	2016	Oryza	39237008	51.16	81721	1673	1706	98.07
SRR12887215	W-TOG-5	Togo	Africa	NA	2016	Oryza	39474576	51.11	81644	1666	1706	97.66
SRR12887190	W-TOG-5-	Togo	Africa	NA	2016	Oryza	39460139	51.11	76520	1666	1706	97.66
SRR12887214	W-TOG-6	Togo	Africa	NA	2016	Oryza	39196519	51.13	68230	1661	1706	97.36
SRR14705989	WB127	Brazil	South America	NA	NA	Triticum	41912962	50.2	41366	1672	1706	98.01
SRR14705988	WB169	Brazil	South America	NA	NA	Triticum	42421205	50.04	39892	1674	1706	98.12
SRR6669151	WD-3-1_1	Ghana	Africa	Weed dabala	2015	Oryza	38475400	51.23	78640	1674	1706	98.12
SRR18092244	YN010	China	Asia	Yunnan	1995	Oryza	38022151	51.48	64804	1674	1706	98.12
SRR18092243	YN027	China	Asia	Yunnan	2011	Oryza	38786464	51.19	31471	1671	1706	97.95
SRR18092242	YN029	China	Asia	Yunnan	2011	Oryza	37490569	51.96	77821	1675	1706	98.18
SRR18092241	YN030	China	Asia	Yunnan	2011	Oryza	38118364	52.13	78148	1675	1706	98.18
SRR18092240	YN033	China	Asia	Yunnan	2011	Oryza	38802930	51.19	30743	1673	1706	98.07
SRR18092238	YN047	China	Asia	Yunnan	2008	Oryza	37615878	51.83	96406	1674	1706	98.12
SRR6669152	YN07205e	China	Asia	Yunnan	2007	Oryza	39817595	51.11	74891	1673	1706	98.07
SRR6669153	YN072310	China	Asia	Yunnan	2007	Oryza	40534499	51.05	71876	1672	1706	98.01
SRR6669154	YN072311	China	Asia	Yunnan	2007	Oryza	40502460	51.03	69715	1674	1706	98.12
SRR6669155	YN072313	China	Asia	Yunnan	2007	Oryza	39978671	51.1	86057	1676	1706	98.24
SRR6669156	YN08181e	China	Asia	Yunnan	2008	Oryza	39944559	51.1	74953	1674	1706	98.12
SRR6669208	YN08182c	China	Asia	Yunnan	2008	Oryza	41044064	50.78	72633	1673	1706	98.07
SRR18092237	YN084	China	Asia	Yunnan	2008	Oryza	38835051	51.27	97908	1672	1706	98.01
SRR18092236	YN093	China	Asia	Yunnan	2007	Oryza	37958313	51.74	67142	1673	1706	98.07
SRR18092235	YN094	China	Asia	Yunnan	2007	Oryza	38065021	51.6	61579	1673	1706	98.07
SRR18092233	YN097	China	Asia	Yunnan	2007	Oryza	38025807	51.76	68462	1672	1706	98.01
SRR18092232	YN098	China	Asia	Yunnan	2007	Oryza	39398840	51	34808	1674	1706	98.12
SRR18092231	YN099	China	Asia	Yunnan	2007	Oryza	39405096	51.03	32180	1671	1706	97.95
SRR18092230	YN100	China	Asia	Yunnan	1997	Oryza	39738935	51.01	33313	1673	1706	98.07
SRR18092229	YN123	China	Asia	Yunnan	1997	Oryza	39011192	51.21	30479	1670	1706	97.89
SRR18092228	YN125	China	Asia	Yunnan	1997	Oryza	38677988	51.28	38920	1673	1706	98.07
SRR6669207	YN126311	China	Asia	Yunnan	2012	Oryza	40545247	51.03	69093	1675	1706	98.18
SRR6669210	YN126441	China	Asia	Yunnan	2012	Oryza	39410413	51.12	68752	1674	1706	98.12
SRR18092227	YN132	China	Asia	Yunnan	1997	Oryza	42484638	51.03	27681	1673	1706	98.07
SRR18092226	YN137	China	Asia	Yunnan	2008	Oryza	37618491	51.8	100027	1675	1706	98.18
SRR18092225	YN153	China	Asia	Yunnan	1997	Oryza	37494086	51.96	58265	1672	1706	98.01
SRR18092224	YN154	China	Asia	Yunnan	1997	Oryza	37534769	51.9	87457	1675	1706	98.18
SRR18092222	YN157	China	Asia	Yunnan	1997	Oryza	37580072	51.97	48138	1672	1706	98.01
SRR18092221	YN158	China	Asia	Yunnan	2011	Oryza	37715354	51.92	67765	1670	1706	97.89
SRR18092219	YN161	China	Asia	Yunnan	2011	Oryza	38523662	51.32	56505	1672	1706	98.01
SRR18092191	YN166	China	Asia	Yunnan	2007	Oryza	37764246	51.88	66882	1671	1706	97.95
SRR18092190	YN179	China	Asia	Yunnan	1997	Oryza	38634386	51.32	56224	1672	1706	98.01
SRR18092189	YN199	China	Asia	Yunnan	2011	Oryza	38304037	51.8	67246	1671	1706	97.95
SRR18092187	YN217	China	Asia	Yunnan	2007	Oryza	42253307	51.01	27290	1674	1706	98.12
SRR18092185	YN226	China	Asia	Yunnan	2008	Oryza	38171271	52.04	79896	1671	1706	97.95
SRR18092183	YN228	China	Asia	Yunnan	2008	Oryza	37803420	51.78	96762	1674	1706	98.12
SRR18092182	YN232	China	Asia	Yunnan	1995	Oryza	38671280	51.31	57571	1674	1706	98.12
SRR18092181	YN239	China	Asia	Yunnan	2011	Oryza	38871013	51.65	92068	1674	1706	98.12
SRR18092180	YN247	China	Asia	Yunnan	1995	Oryza	38338293	51.35	60227	1674	1706	98.12
SRR18092179	YN268	China	Asia	Yunnan	2011	Oryza	37358904	52.07	48445	1673	1706	98.07
SRR18092178	YN271	China	Asia	Yunnan	2011	Oryza	38708474	51.69	58040	1650	1706	96.72
SRR18092177	YN283	China	Asia	Yunnan	2007	Oryza	38075162	51.65	99677	1675	1706	98.18
SRR18092176	YN311	China	Asia	Yunnan	1995	Oryza	37420332	52.18	42971	1675	1706	98.18
SRR18092175	YN314	China	Asia	Yunnan	1997	Oryza	38049923	51.79	104670	1674	1706	98.12
SRR18092174	YN352	China	Asia	Yunnan	2011	Oryza	38016315	51.7	98858	1675	1706	98.18
SRR18092172	YN355	China	Asia	Yunnan	2008	Oryza	38347310	51.6	91146	1675	1706	98.18
SRR18092170	YN359	China	Asia	Yunnan	2011	Oryza	37897756	51.6	106114	1675	1706	98.18
SRR18092169	YN365	China	Asia	Yunnan	2007	Oryza	38732693	51.61	50921	1653	1706	96.89
SRR18092218	YN390	China	Asia	Yunnan	1996	Oryza	37730519	51.85	79544	1674	1706	98.12
SRR18092215	YN396	China	Asia	Yunnan	2008	Oryza	37723438	51.83	97716	1675	1706	98.18
SRR18092214	YN397	China	Asia	Yunnan	2011	Oryza	38416434	51.31	97805	1675	1706	98.18
SRR18092212	YN398	China	Asia	Yunnan	2011	Oryza	38617939	51.77	56638	1648	1706	96.6
SRR18092211	YN406	China	Asia	Yunnan	1995	Oryza	37600086	51.88	94480	1675	1706	98.18
SRR18092210	YN410	China	Asia	Yunnan	1995	Oryza	38045130	51.36	109252	1674	1706	98.12
SRR18092209	YN427	China	Asia	Yunnan	2008	Oryza	38867644	51.26	101832	1674	1706	98.12
SRR18092208	YN435	China	Asia	Yunnan	2008	Oryza	37891163	51.45	29710	1633	1706	95.72
SRR18092207	YN442	China	Asia	Yunnan	2008	Oryza	37633468	51.78	50201	1664	1706	97.54
SRR18092206	YN444	China	Asia	Yunnan	2008	Oryza	44255730	50.28	22936	1671	1706	97.95
SRR18092205	YN451	China	Asia	Yunnan	2008	Oryza	50778642	49.24	18720	1673	1706	98.07
SRR18092203	YN460	China	Asia	Yunnan	1995	Oryza	37459903	51.89	101631	1676	1706	98.24
SRR18092201	YN462	China	Asia	Yunnan	1995	Oryza	37099252	51.52	28703	1627	1706	95.37
SRR18092200	YN463	China	Asia	Yunnan	1995	Oryza	36989025	52.01	99514	1677	1706	98.3
SRR18092199	YN468	China	Asia	Yunnan	1996	Oryza	37874711	51.41	95304	1674	1706	98.12
SRR18092198	YN476	China	Asia	Yunnan	2011	Oryza	37651184	51.87	104528	1675	1706	98.18
SRR18092197	YN477	China	Asia	Yunnan	2011	Oryza	38088201	51.77	67769	1674	1706	98.12
SRR18092196	YN480	China	Asia	Yunnan	2011	Oryza	39278510	51.39	58620	1658	1706	97.19
SRR18092195	YN485	China	Asia	Yunnan	1995	Oryza	38434514	51.78	65358	1656	1706	97.07
SRR18092194	YN487	China	Asia	Yunnan	1995	Oryza	38075867	51.72	71999	1673	1706	98.07
SRR18092193	YN490	China	Asia	Yunnan	2008	Oryza	38184381	52.22	50178	1674	1706	98.12
SRR18092192	YN540	China	Asia	Yunnan	1996	Oryza	37179705	52.01	91148	1675	1706	98.18
SRR18092258	YN544	China	Asia	Yunnan	2011	Oryza	37600325	51.76	109988	1674	1706	98.12
SRR18092257	YN557	China	Asia	Yunnan	1994	Oryza	36826861	52.02	109423	1674	1706	98.12
SRR18092255	YN567	China	Asia	Yunnan	2008	Oryza	37867836	52.01	61592	1673	1706	98.07
SRR18092254	YN601	China	Asia	Yunnan	1995	Oryza	37286631	51.94	69378	1674	1706	98.12
SRR18092253	YN604	China	Asia	Yunnan	2007	Oryza	37693949	51.94	70452	1674	1706	98.12
SRR18092252	YN608	China	Asia	Yunnan	1995	Oryza	36944520	51.97	84084	1674	1706	98.12
SRR18092251	YN617	China	Asia	Yunnan	1995	Oryza	36817577	51.99	104573	1676	1706	98.24
SRR18092250	YN626	China	Asia	Yunnan	2011	Oryza	38141436	52.12	79612	1674	1706	98.12
SRR18092284	YN634	China	Asia	Yunnan	2011	Oryza	38271534	51.49	101002	1674	1706	98.12
SRR18092283	YN635	China	Asia	Yunnan	2011	Oryza	37945465	51.64	101008	1675	1706	98.18
SRR18092282	YN640	China	Asia	Yunnan	2011	Oryza	37793147	51.84	102518	1676	1706	98.24
SRR18092281	YN642	China	Asia	Yunnan	2011	Oryza	38748144	51.2	29997	1670	1706	97.89
SRR18092280	YN643	China	Asia	Yunnan	2011	Oryza	38712392	51.74	59892	1652	1706	96.83
SRR18092278	YN657	China	Asia	Yunnan	2011	Oryza	37097883	52	66415	1674	1706	98.12
SRR18092277	YN661	China	Asia	Yunnan	2007	Oryza	41230485	52.85	67104	1676	1706	98.24
SRR18092276	YN670	China	Asia	Yunnan	2008	Oryza	37354776	52.04	53346	1671	1706	97.95
SRR18092275	YN673	China	Asia	Yunnan	2008	Oryza	37520806	51.94	92350	1674	1706	98.12
SRR18092273	YN690	China	Asia	Yunnan	2008	Oryza	37743618	51.85	88981	1674	1706	98.12
SRR18092272	YN694	China	Asia	Yunnan	2008	Oryza	38010161	51.69	99578	1675	1706	98.18
SRR18092271	YN714	China	Asia	Yunnan	2007	Oryza	38412255	51.6	67829	1672	1706	98.01
SRR18092270	YN716	China	Asia	Yunnan	2007	Oryza	38271634	51.69	106726	1673	1706	98.07
SRR18092269	YN718	China	Asia	Yunnan	1994	Oryza	43867698	51.51	119978	1674	1706	98.12
SRR18092268	YN735	China	Asia	Yunnan	1994	Oryza	36721881	51.92	101108	1673	1706	98.07
SRR18092267	YN745	China	Asia	Yunnan	1997	Oryza	38241062	51.34	113499	1674	1706	98.12
SRR6669209	YN8773-19	China	Asia	Yunnan	1987	Oryza	37810567	51.41	63619	1669	1706	97.83
SRR6669212	YN8773R-27	China	Asia	Yunnan	1987	Oryza	37950648	51.55	61874	1673	1706	98.07
DRR059888	Z2-1	Japan	Asia	Kagawa	1977	Eleusine	40143737	50.5	61465	1669	1706	97.83
SRR6669211	ZJ00-10	China	Asia	Zhejiang	2000	Oryza	38261046	51.72	50532	1673	1706	98.07
SRR6669214	ZJ08-41	China	Asia	Zhejiang	2008	Oryza	38142443	51.79	49381	1671	1706	97.95
SRR6669213	ZJ2011-7-1	China	Asia	Zhejiang	2011	Oryza	38927846	51.16	127271	1674	1706	98.12
SRR19854872	ZM1-2	Zambia	Africa	Mpika\, Muchinga	2018	Triticum	43175918	49.93	81767	1670	1706	97.89
SRR19854871	ZM2-1	Zambia	Africa	Mpika\, Muchinga	2018	Triticum	43216986	49.89	88236	1668	1706	97.77
SRR26305402	ZM2-1-3	Zambia	Africa	Mpika\, Muchinga	2018	Triticum	43245867	49.88	95772	1671	1706	97.95

## Sheet: Table S2
Table S2: Analyzed reference-quality Magnaporthe genomes, including NCBI assembly identifier, geographical location of sampling site, collection date, host and BUSCO scores.
Isolate	NCBI_assembly	Magnaporthe species	Country	Continent	City	Collection_Date	Host	Complete BUSCOs	Total BUSCOs	% Complete BUSCOs
T3	GCA_030718865.1	oryzae	Brazil	South America		1986	Triticum aestivum	1670	1706	97.89
ZM1-2	GCA_026261775.1	oryzae	Zambia	Africa	Mpika, Muchinga	2018	Triticum aestivum	1670	1706	97.89
B71	GCA_004785725.2	oryzae	Bolivia	South America	Okinawa Uno	2012	Triticum aestivum	1670	1706	97.89
TF05-1MC7	GCA_036172685.1	oryzae	USA	North America	Kentucky, Lexington	2005	Lolium arundinaceum	1670	1706	97.89
TGR2	GCA_030512215.1	oryzae	Thailand	Asia			Oryza sativa	1668	1706	97.77
70-15	GCF_000002495.2	oryzae					Oryza sativa	1668	1706	97.77
EA18	GCA_021764705.1	oryzae	China	Asia	Enshi Hubei	2021	Oryza sativa	1661	1706	97.36
Br36	GCF_004337985.1	pennisetigena	Brazil	South America	Parana	1990	Cenchrus echinatus	1655	1706	97.01
W97-11	GCA_002871045.1	grisae	South Korea	Asia	Goesan-gun, Chungcheongbuk-do	1997	Digitaria sanguinalis	1649	1706	96.66
NI907	GCF_004355905.1	grisae	Japan	Asia	Tochigi	1974	Digitaria sanguinalis	1660	1706	97.3
PM1	GCA_003013045.1	pennisetigena	USA	North America		1990	Pennisetum glaucum	1646	1706	96.48

## Sheet: Table S3
Table S3: Blast hit statistics to identify the different AVR genes in the Magnaporthe genomes (draft and reference genomes).
AVR	Isolate_name	Isolate_name_scaffold	Host	Blast hit length bp	Blast evalue	Location - AVR start	Location - AVR end
ACE1	70-15	70-15_NC_017850.1_Pyricularia_oryzae_70-15_chromosome_2,_whole_genome_shotgun_sequence	Oryza	5739	0	7597862	7592124
ACE1	B71	B71_CP060331.1_Pyricularia_oryzae_strain_B71_chromosome_2	Triticum	5742	0	7438407	7432666
ACE1	Br36	Br36_NC_043742.1_Pyricularia_pennisetigena_strain_Br36_chromosome_3,_whole_genome_shotgun_sequence	Cenchrus	5769	0	420398	426142
ACE1	DRR059884	DRR059884_NODE_298_length_34154_cov_33.789378	Oryza	5739	0	20796	26534
ACE1	DRR059886	DRR059886_NODE_214_length_60238_cov_19.382982	Triticum	5739	0	15201	9463
ACE1	DRR059887	DRR059887_NODE_217_length_60385_cov_18.105934	Avena	5739	0	15338	9600
ACE1	DRR059888	DRR059888_NODE_143_length_74300_cov_21.380524	Eleusine	5739	0	35022	40757
ACE1	DRR079310	DRR079310_NODE_163_length_60459_cov_19.728651	Triticum	5739	0	15144	9406
ACE1	DRR079311	DRR079311_NODE_77_length_67203_cov_15.809917	Triticum	5739	0	44987	50725
ACE1	DRR079312	DRR079312_NODE_128_length_60241_cov_15.660345	Lolium	5739	0	45046	50784
ACE1	DRR079314	DRR079314_NODE_81_length_84546_cov_18.124936	Urochloa	5742	0	39543	33802
ACE1	DRR342044	DRR342044_NODE_385_length_25490_cov_21.655206	Oryza	5739	0	13432	7694
ACE1	DRR342045	DRR342045_NODE_272_length_42864_cov_40.604839	Oryza	5739	0	23069	17331
ACE1	DRR342046	DRR342046_NODE_375_length_32924_cov_8.543678	Oryza	5739	0	13431	7693
ACE1	DRR342047	DRR342047_NODE_162_length_58546_cov_15.968486	Oryza	5739	0	45116	50854
ACE1	DRR342048	DRR342048_NODE_364_length_34266_cov_15.614107	Oryza	5739	0	20836	26574
ACE1	DRR342049	DRR342049_NODE_376_length_32863_cov_21.611053	Oryza	5739	0	13381	7643
ACE1	DRR342050	DRR342050_NODE_378_length_32843_cov_14.673921	Oryza	5739	0	13431	7693
ACE1	DRR342051	DRR342051_NODE_364_length_32939_cov_13.779867	Oryza	5739	0	13430	7692
ACE1	DRR342052	DRR342052_NODE_369_length_32834_cov_17.331152	Oryza	5739	0	19404	25142
ACE1	DRR445890	DRR445890_NODE_317_length_35197_cov_23.724943	Oryza	5739	0	13381	7643
ACE1	DRR445891	DRR445891_NODE_474_length_25291_cov_15.058417	Oryza	5739	0	13431	7693
ACE1	DRR445892	DRR445892_NODE_169_length_58850_cov_17.465218	Oryza	5739	0	13432	7694
ACE1	DRR445893	DRR445893_NODE_294_length_39876_cov_13.391945	Oryza	5739	0	26496	32234
ACE1	DRR445894	DRR445894_NODE_261_length_44813_cov_18.980821	Oryza	5739	0	31432	37170
ACE1	DRR445895	DRR445895_NODE_296_length_34172_cov_18.430972	Oryza	5739	0	13381	7643
ACE1	DRR445896	DRR445896_NODE_337_length_34963_cov_15.575009	Oryza	5739	0	13432	7694
ACE1	DRR445897	DRR445897_NODE_226_length_52580_cov_29.045221	Oryza	5739	0	13432	7694
ACE1	DRR445898	DRR445898_NODE_145_length_76477_cov_32.283811	Oryza	5739	0	52970	58708
ACE1	DRR445899	DRR445899_NODE_360_length_26729_cov_14.987896	Oryza	5739	0	13298	19036
ACE1	EA18	EA18_CP091461.1_Pyricularia_oryzae_isolate_EA18_chromosome_4	Oryza	5739	0	4929168	4923430
ACE1	NI907	NI907_RRCK01000004.1_Pyricularia_grisea_strain_NI907_Pyricularia_grisea_NI907_Scaffold_4	Digitaria	5745	0	4267995	4262290
ACE1	PM1	PM1_PQBJ01002844.1_Pyricularia_pennisetigena_strain_PM1_Pm1_contig3570,_whole_genome_shotgun_sequence	Pennisetum	5769	0	5082	10826
ACE1	SRR10271354	SRR10271354_NODE_370_length_34121_cov_38.999853	Oryza	5739	0	20762	26500
ACE1	SRR10271355	SRR10271355_NODE_382_length_25969_cov_45.802423	Oryza	5739	0	12611	18349
ACE1	SRR10271356	SRR10271356_NODE_345_length_34122_cov_36.095371	Oryza	5739	0	13360	7622
ACE1	SRR10271357	SRR10271357_NODE_314_length_34167_cov_62.795600	Oryza	5739	0	13381	7643
ACE1	SRR11528297	SRR11528297_NODE_273_length_34165_cov_63.117578	Oryza	5739	0	13382	7644
ACE1	SRR11528298	SRR11528298_NODE_260_length_34164_cov_83.287236	Oryza	5739	0	13381	7643
ACE1	SRR11528299	SRR11528299_NODE_252_length_34164_cov_77.867105	Oryza	5739	0	13382	7644
ACE1	SRR11528300	SRR11528300_NODE_268_length_34163_cov_74.933932	Oryza	5739	0	20783	26521
ACE1	SRR11528301	SRR11528301_NODE_273_length_34165_cov_67.656448	Oryza	5739	0	13382	7644
ACE1	SRR11528302	SRR11528302_NODE_246_length_39939_cov_73.554864	Oryza	5739	0	13382	7644
ACE1	SRR11528303	SRR11528303_NODE_254_length_34163_cov_71.037229	Oryza	5739	0	20783	26521
ACE1	SRR11528304	SRR11528304_NODE_270_length_34165_cov_67.967232	Oryza	5739	0	20784	26522
ACE1	SRR11528305	SRR11528305_NODE_258_length_34164_cov_69.486520	Oryza	5739	0	20784	26522
ACE1	SRR11836441	SRR11836441_NODE_241_length_53324_cov_13.052563	Eleusine	5739	0	28504	34239
ACE1	SRR11836442	SRR11836442_NODE_182_length_68186_cov_11.848586	Eleusine	5739	0	26407	32142
ACE1	SRR11836445	SRR11836445_NODE_234_length_42732_cov_11.415517	Setaria	5739	0	22961	28699
ACE1	SRR12101022	SRR12101022_NODE_87_length_74151_cov_35.348210	Eleusine	5739	0	27842	33577
ACE1	SRR12101023	SRR12101023_NODE_266_length_42099_cov_45.427029	Eleusine	5739	0	30166	24431
ACE1	SRR12101029	SRR12101029_NODE_95_length_69624_cov_45.032486	Eleusine	5739	0	27860	33595
ACE1	SRR12102167	SRR12102167_NODE_125_length_60841_cov_33.737172	Eleusine	5739	0	48955	43220
ACE1	SRR12102168	SRR12102168_NODE_6_length_124085_cov_43.379932	Eleusine	5739	0	109463	103728
ACE1	SRR12887168	SRR12887168_NODE_304_length_27377_cov_27.021319	Oryza	5076	0	16466	21526
ACE1	SRR12887169	SRR12887169_NODE_285_length_36064_cov_23.199461	Oryza	5076	0	19599	14539
ACE1	SRR12887170	SRR12887170_NODE_339_length_27438_cov_31.231242	Oryza	5076	0	10973	5913
ACE1	SRR12887172	SRR12887172_NODE_395_length_18949_cov_23.713279	Oryza	5739	0	5568	11306
ACE1	SRR12887177	SRR12887177_NODE_393_length_34166_cov_10.579747	Oryza	5739	0	13382	7644
ACE1	SRR12887178	SRR12887178_NODE_371_length_30319_cov_11.604821	Oryza	5739	0	9535	3797
ACE1	SRR12887179	SRR12887179_NODE_358_length_29964_cov_11.854820	Oryza	5076	0	16467	21527
ACE1	SRR12887180	SRR12887180_NODE_346_length_29962_cov_27.620211	Oryza	5076	0	16465	21525
ACE1	SRR12887180	SRR12887180_NODE_642_length_12240_cov_15.309216	Oryza	5739	0	1650	7388
ACE1	SRR12887181	SRR12887181_NODE_309_length_34163_cov_22.466907	Oryza	5739	0	13382	7644
ACE1	SRR12887184	SRR12887184_NODE_303_length_34166_cov_15.774033	Oryza	5739	0	20785	26523
ACE1	SRR12887185	SRR12887185_NODE_256_length_44052_cov_17.264264	Oryza	5739	0	13381	7643
ACE1	SRR12887187	SRR12887187_NODE_80_length_120485_cov_28.972560	Oryza	5742	0	93944	99685
ACE1	SRR12887188	SRR12887188_NODE_86_length_118989_cov_25.925685	Oryza	5742	0	92448	98189
ACE1	SRR12887189	SRR12887189_NODE_72_length_129023_cov_29.813930	Oryza	5742	0	92969	98710
ACE1	SRR12887190	SRR12887190_NODE_333_length_27425_cov_21.055946	Oryza	5076	0	10960	5900
ACE1	SRR12887192	SRR12887192_NODE_269_length_34166_cov_22.874710	Oryza	5739	0	13382	7644
ACE1	SRR12887193	SRR12887193_NODE_292_length_34164_cov_26.087775	Oryza	5739	0	20784	26522
ACE1	SRR12887194	SRR12887194_NODE_274_length_34164_cov_31.515358	Oryza	5739	0	13382	7644
ACE1	SRR12887195	SRR12887195_NODE_322_length_31118_cov_26.878580	Oryza	5739	0	10336	4598
ACE1	SRR12887196	SRR12887196_NODE_306_length_27448_cov_42.066823	Oryza	5076	0	10984	5924
ACE1	SRR12887198	SRR12887198_NODE_272_length_34164_cov_26.484554	Oryza	5739	0	20783	26521
ACE1	SRR12887199	SRR12887199_NODE_266_length_34163_cov_30.947192	Oryza	5739	0	20782	26520
ACE1	SRR12887200	SRR12887200_NODE_581_length_12276_cov_29.035003	Oryza	5739	0	1650	7388
ACE1	SRR12887200	SRR12887200_NODE_320_length_29962_cov_55.872277	Oryza	5076	0	16465	21525
ACE1	SRR12887201	SRR12887201_NODE_533_length_12496_cov_29.185683	Oryza	5076	0	11015	5955
ACE1	SRR12887202	SRR12887202_NODE_548_length_15029_cov_30.484885	Oryza	5739	0	13380	7642
ACE1	SRR12887202	SRR12887202_NODE_364_length_28809_cov_68.296847	Oryza	5076	0	16461	21521
ACE1	SRR12887203	SRR12887203_NODE_355_length_29958_cov_33.682574	Oryza	5076	0	16461	21521
ACE1	SRR12887204	SRR12887204_NODE_283_length_34196_cov_27.061696	Oryza	5739	0	20816	26554
ACE1	SRR12887206	SRR12887206_NODE_274_length_34164_cov_26.054156	Oryza	5739	0	20784	26522
ACE1	SRR12887207	SRR12887207_NODE_167_length_58559_cov_34.574621	Oryza	5739	0	13381	7643
ACE1	SRR12887208	SRR12887208_NODE_282_length_34163_cov_24.500147	Oryza	5739	0	20783	26521
ACE1	SRR12887210	SRR12887210_NODE_369_length_26137_cov_26.157559	Oryza	5739	0	12756	18494
ACE1	SRR12887214	SRR12887214_NODE_428_length_18949_cov_24.035979	Oryza	5739	0	5568	11306
ACE1	SRR12887215	SRR12887215_NODE_328_length_27405_cov_26.940025	Oryza	5076	0	16466	21526
ACE1	SRR14119005	SRR14119005_NODE_179_length_76665_cov_16.871024	Cenchrus	5739	0	19375	25113
ACE1	SRR14119006	SRR14119006_NODE_190_length_72049_cov_14.965139	Avena	5739	0	52672	46934
ACE1	SRR14119007	SRR14119007_NODE_344_length_41782_cov_20.432658	Avena	5739	0	29836	24098
ACE1	SRR14119008	SRR14119008_NODE_4_length_357648_cov_16.244687	Elionorus	5742	0	210983	205242
ACE1	SRR14119009	SRR14119009_NODE_70_length_119254_cov_14.785671	Avena	5739	0	47749	42011
ACE1	SRR14119010	SRR14119010_NODE_69_length_122926_cov_14.814374	Melinis	5739	0	92088	86350
ACE1	SRR14119011	SRR14119011_NODE_327_length_34207_cov_15.115646	Oryza	5739	0	20826	26564
ACE1	SRR14119017	SRR14119017_NODE_281_length_43313_cov_14.143075	Oryza	5739	0	13382	7644
ACE1	SRR14119018	SRR14119018_NODE_87_length_104570_cov_18.677299	Triticum	5742	0	59739	65480
ACE1	SRR14119019	SRR14119019_NODE_150_length_79896_cov_16.497914	Triticum	5742	0	51219	45478
ACE1	SRR14119020	SRR14119020_NODE_23_length_165327_cov_19.191104	Triticum	5739	0	119964	114226
ACE1	SRR14119021	SRR14119021_NODE_52_length_130265_cov_18.753910	Triticum	5742	0	79047	84788
ACE1	SRR14119022	SRR14119022_NODE_466_length_30148_cov_17.695454	Triticum	5739	0	11945	17683
ACE1	SRR14119023	SRR14119023_NODE_104_length_96310_cov_20.840138	Triticum	5742	0	45092	50833
ACE1	SRR14119024	SRR14119024_NODE_70_length_110550_cov_18.533850	Triticum	5742	0	46831	41090
ACE1	SRR14119025	SRR14119025_NODE_14_length_215868_cov_20.532154	Triticum	5739	0	59737	65475
ACE1	SRR14119026	SRR14119026_NODE_5_length_278758_cov_16.637878	Triticum	5739	0	162196	156458
ACE1	SRR14119027	SRR14119027_NODE_172_length_77853_cov_16.008692	Triticum	5739	0	18187	12449
ACE1	SRR14119028	SRR14119028_NODE_298_length_43520_cov_17.179937	Oryza	5739	0	30139	35877
ACE1	SRR14119029	SRR14119029_NODE_320_length_35018_cov_17.989497	Oryza	5076	0	16461	21521
ACE1	SRR14705949	SRR14705949_NODE_557_length_24216_cov_61.250797	Triticum	5739	0	5139	10877
ACE1	SRR14705950	SRR14705950_NODE_117_length_66035_cov_17.582113	Eleusine	5739	0	39302	33567
ACE1	SRR14705951	SRR14705951_NODE_225_length_61131_cov_56.289006	Triticum	5739	0	45106	50844
ACE1	SRR14705953	SRR14705953_NODE_48_length_174562_cov_57.780508	Triticum	5742	0	41728	35987
ACE1	SRR14705954	SRR14705954_NODE_250_length_48516_cov_59.677842	Triticum	5739	0	32729	38464
ACE1	SRR14705955	SRR14705955_NODE_212_length_60483_cov_46.784641	Triticum	5739	0	45119	50857
ACE1	SRR14705956	SRR14705956_NODE_578_length_24231_cov_70.889087	Triticum	5739	0	19093	13355
ACE1	SRR14705957	SRR14705957_NODE_337_length_35270_cov_23.614043	Stenotaphrum	5742	0	2227	7968
ACE1	SRR14705959	SRR14705959_NODE_105_length_87907_cov_20.640613	Stenotaphrum	5742	0	43523	49264
ACE1	SRR14705960	SRR14705960_NODE_227_length_54428_cov_31.919541	Stenotaphrum	5742	0	32029	37770
ACE1	SRR14705962	SRR14705962_NODE_161_length_33639_cov_5.006654	Stenotaphrum	5742	0	6861	1120
ACE1	SRR14705963	SRR14705963_NODE_327_length_31226_cov_9.842921	Setaria	5739	0	19143	13405
ACE1	SRR14705964	SRR14705964_NODE_203_length_64777_cov_49.278702	Poa	5739	0	19793	14055
ACE1	SRR14705965	SRR14705965_NODE_694_length_18000_cov_8.048061	Pennisetum	5769	0	13618	7874
ACE1	SRR14705966	SRR14705966_NODE_263_length_32455_cov_54.944129	Panicum	5739	0	16844	11106
ACE1	SRR14705967	SRR14705967_NODE_264_length_34166_cov_64.177506	Oryza	5739	0	20785	26523
ACE1	SRR14705968	SRR14705968_NODE_292_length_34166_cov_16.515474	Oryza	5739	0	13382	7644
ACE1	SRR14705969	SRR14705969_NODE_479_length_25269_cov_15.343171	Oryza	5739	0	11839	17577
ACE1	SRR14705971	SRR14705971_NODE_230_length_41546_cov_106.132653	Lolium	5740	0	23444	17711
ACE1	SRR14705973	SRR14705973_NODE_75_length_147714_cov_61.831987	Lolium	5739	0	119185	124923
ACE1	SRR14705974	SRR14705974_NODE_211_length_60166_cov_56.102681	Lolium	5739	0	45046	50784
ACE1	SRR14705975	SRR14705975_NODE_66_length_140957_cov_76.195102	Lolium	5739	0	117233	122968
ACE1	SRR14705976	SRR14705976_NODE_515_length_14288_cov_74.935543	Leersia	5739	0	2211	7949
ACE1	SRR14705977	SRR14705977_NODE_806_length_14390_cov_7.113931	Leersia	5739	0	12130	6392
ACE1	SRR14705979	SRR14705979_NODE_191_length_69407_cov_38.427290	Eleusine	5739	0	41733	35998
ACE1	SRR14705980	SRR14705980_NODE_189_length_65307_cov_54.604231	Eleusine	5739	0	39293	33558
ACE1	SRR14705982	SRR14705982_NODE_226_length_60429_cov_54.173863	Eleusine	5739	0	45106	50844
ACE1	SRR14705983	SRR14705983_NODE_75_length_56256_cov_6.177698	Eleusine	5739	0	27829	33564
ACE1	SRR14705984	SRR14705984_NODE_16_length_70651_cov_6.044439	Eleusine	5739	0	27913	33648
ACE1	SRR14705986	SRR14705986_NODE_179_length_65948_cov_27.440786	Urochloa	5739	0	19321	25056
ACE1	SRR14705987	SRR14705987_NODE_55_length_138810_cov_26.867768	Urochloa	5742	0	112564	106823
ACE1	SRR14705988	SRR14705988_NODE_414_length_34702_cov_36.544636	Triticum	5739	0	15201	9463
ACE1	SRR14705989	SRR14705989_NODE_399_length_34719_cov_31.119548	Triticum	5739	0	15201	9463
ACE1	SRR14705991	SRR14705991_NODE_264_length_34078_cov_8.905305	Eleusine	5739	0	12047	17782
ACE1	SRR14705994	SRR14705994_NODE_130_length_71918_cov_15.213861	Cynodon	5739	0	26432	32164
ACE1	SRR14813096	SRR14813096_NODE_5_length_514170_cov_16.887411	NA	5742	0	472444	478185
ACE1	SRR14813097	SRR14813097_NODE_136_length_91903_cov_17.664006	NA	5742	0	46831	41090
ACE1	SRR14813098	SRR14813098_NODE_362_length_36118_cov_5.208318	NA	5742	0	15702	9961
ACE1	SRR14813099	SRR14813099_NODE_4_length_520362_cov_14.480386	NA	5742	0	472598	478339
ACE1	SRR14813100	SRR14813100_NODE_4_length_526172_cov_12.626976	NA	5742	0	53092	47351
ACE1	SRR14813102	SRR14813102_NODE_4_length_513764_cov_20.381840	NA	5742	0	472534	478275
ACE1	SRR16280147	SRR16280147_NODE_363_length_32561_cov_107.968221	Oryza	5076	0	16117	11057
ACE1	SRR16282278	SRR16282278_NODE_246_length_39862_cov_84.011631	Oryza	5739	0	26504	32242
ACE1	SRR18092169	SRR18092169_NODE_572_length_16551_cov_7.853055	Oryza	5076	0	10313	5253
ACE1	SRR18092169	SRR18092169_NODE_554_length_17165_cov_9.981999	Oryza	5739	0	6945	12683
ACE1	SRR18092170	SRR18092170_NODE_168_length_65605_cov_22.060625	Oryza	5739	0	52247	57985
ACE1	SRR18092172	SRR18092172_NODE_168_length_65616_cov_34.519547	Oryza	5739	0	52258	57996
ACE1	SRR18092173	SRR18092173_NODE_273_length_35165_cov_11.230874	Oryza	5739	0	21807	27545
ACE1	SRR18092174	SRR18092174_NODE_160_length_65675_cov_38.000000	Oryza	5739	0	13359	7621
ACE1	SRR18092175	SRR18092175_NODE_282_length_35163_cov_23.461262	Oryza	5739	0	13359	7621
ACE1	SRR18092176	SRR18092176_NODE_472_length_25287_cov_22.636969	Oryza	5739	0	11928	17666
ACE1	SRR18092176	SRR18092176_NODE_434_length_27812_cov_19.010160	Oryza	5076	0	14088	19148
ACE1	SRR18092177	SRR18092177_NODE_301_length_32757_cov_52.063360	Oryza	5739	0	19399	25137
ACE1	SRR18092179	SRR18092179_NODE_639_length_15592_cov_34.501191	Oryza	5739	0	2234	7972
ACE1	SRR18092180	SRR18092180_NODE_404_length_27424_cov_31.654573	Oryza	5076	0	16439	21499
ACE1	SRR18092180	SRR18092180_NODE_655_length_12491_cov_29.584754	Oryza	4815	0	12436	7622
ACE1	SRR18092181	SRR18092181_NODE_168_length_65648_cov_57.367798	Oryza	5739	0	13358	7620
ACE1	SRR18092182	SRR18092182_NODE_29_length_136053_cov_57.273555	Oryza	5076	0	16439	21499
ACE1	SRR18092182	SRR18092182_NODE_694_length_12491_cov_45.320039	Oryza	4815	0	56	4870
ACE1	SRR18092183	SRR18092183_NODE_163_length_65605_cov_26.783432	Oryza	5739	0	13359	7621
ACE1	SRR18092184	SRR18092184_NODE_481_length_25257_cov_23.507499	Oryza	5739	0	11898	17636
ACE1	SRR18092185	SRR18092185_NODE_159_length_65634_cov_17.667485	Oryza	5739	0	52275	58013
ACE1	SRR18092187	SRR18092187_NODE_298_length_35084_cov_32.901763	Oryza	5076	0	18620	13560
ACE1	SRR18092187	SRR18092187_NODE_251_length_39193_cov_35.142550	Oryza	5739	0	30601	36339
ACE1	SRR18092189	SRR18092189_NODE_325_length_34129_cov_46.107208	Oryza	5739	0	13360	7622
ACE1	SRR18092189	SRR18092189_NODE_357_length_30447_cov_32.820413	Oryza	5076	0	13995	8935
ACE1	SRR18092190	SRR18092190_NODE_371_length_32555_cov_86.387723	Oryza	5076	0	16439	21499
ACE1	SRR18092191	SRR18092191_NODE_308_length_38940_cov_35.592748	Oryza	5739	0	30370	36108
ACE1	SRR18092191	SRR18092191_NODE_363_length_30121_cov_37.422038	Oryza	5076	0	13683	8623
ACE1	SRR18092192	SRR18092192_NODE_339_length_28414_cov_37.095878	Oryza	5739	0	13359	7621
ACE1	SRR18092193	SRR18092193_NODE_352_length_34117_cov_25.295637	Oryza	5739	0	20759	26497
ACE1	SRR18092194	SRR18092194_NODE_595_length_12491_cov_30.022435	Oryza	4815	0	12436	7622
ACE1	SRR18092194	SRR18092194_NODE_352_length_30153_cov_24.196857	Oryza	5076	0	16439	21499
ACE1	SRR18092195	SRR18092195_NODE_59_length_114072_cov_33.805494	Oryza	5739	0	100713	106451
ACE1	SRR18092196	SRR18092196_NODE_149_length_67701_cov_38.412619	Oryza	5739	0	15043	9305
ACE1	SRR18092197	SRR18092197_NODE_340_length_31622_cov_36.704723	Oryza	5076	0	15184	10124
ACE1	SRR18092198	SRR18092198_NODE_289_length_30183_cov_34.559878	Oryza	5076	0	16439	21499
ACE1	SRR18092199	SRR18092199_NODE_330_length_28404_cov_17.380331	Oryza	5739	0	13359	7621
ACE1	SRR18092200	SRR18092200_NODE_400_length_18855_cov_28.483936	Oryza	5739	0	13360	7622
ACE1	SRR18092201	SRR18092201_NODE_842_length_13052_cov_11.465338	Oryza	5431	0	1	5431
ACE1	SRR18092202	SRR18092202_NODE_249_length_43237_cov_11.374624	Oryza	5739	0	13360	7622
ACE1	SRR18092203	SRR18092203_NODE_503_length_12491_cov_30.399405	Oryza	4815	0	56	4870
ACE1	SRR18092203	SRR18092203_NODE_311_length_30100_cov_20.956465	Oryza	5076	0	16439	21499
ACE1	SRR18092205	SRR18092205_NODE_320_length_32781_cov_41.268958	Oryza	5739	0	19335	25073
ACE1	SRR18092206	SRR18092206_NODE_469_length_25396_cov_38.090722	Oryza	5739	0	11950	17688
ACE1	SRR18092207	SRR18092207_NODE_181_length_55787_cov_16.842496	Oryza	5739	0	10718	4980
ACE1	SRR18092208	SRR18092208_NODE_350_length_29710_cov_9.304906	Oryza	5739	0	19236	24974
ACE1	SRR18092209	SRR18092209_NODE_248_length_39870_cov_19.519779	Oryza	5739	0	26511	32249
ACE1	SRR18092210	SRR18092210_NODE_266_length_34138_cov_21.588123	Oryza	5739	0	20779	26517
ACE1	SRR18092211	SRR18092211_NODE_170_length_65609_cov_31.459423	Oryza	5739	0	52251	57989
ACE1	SRR18092212	SRR18092212_NODE_352_length_33033_cov_34.194766	Oryza	5739	0	19674	25412
ACE1	SRR18092213	SRR18092213_NODE_310_length_32716_cov_21.412449	Oryza	5739	0	13360	7622
ACE1	SRR18092214	SRR18092214_NODE_312_length_28414_cov_13.991043	Oryza	5739	0	15056	20794
ACE1	SRR18092215	SRR18092215_NODE_245_length_43962_cov_28.098321	Oryza	5739	0	30603	36341
ACE1	SRR18092218	SRR18092218_NODE_338_length_30163_cov_43.548691	Oryza	5076	0	16439	21499
ACE1	SRR18092219	SRR18092219_NODE_354_length_32930_cov_52.526053	Oryza	5076	0	16445	21505
ACE1	SRR18092221	SRR18092221_NODE_151_length_65586_cov_19.121149	Oryza	5739	0	13363	7625
ACE1	SRR18092222	SRR18092222_NODE_319_length_36045_cov_23.890942	Oryza	5739	0	13359	7621
ACE1	SRR18092223	SRR18092223_NODE_340_length_35349_cov_38.236272	Oryza	5739	0	13313	7575
ACE1	SRR18092224	SRR18092224_NODE_296_length_34124_cov_30.744430	Oryza	5739	0	20765	26503
ACE1	SRR18092225	SRR18092225_NODE_346_length_32769_cov_24.377636	Oryza	5739	0	19413	25151
ACE1	SRR18092226	SRR18092226_NODE_163_length_65610_cov_48.963939	Oryza	5739	0	52251	57989
ACE1	SRR18092227	SRR18092227_NODE_486_length_25279_cov_44.403262	Oryza	5739	0	11899	17637
ACE1	SRR18092228	SRR18092228_NODE_377_length_32929_cov_154.239734	Oryza	5076	0	16444	21504
ACE1	SRR18092229	SRR18092229_NODE_193_length_44153_cov_49.886979	Oryza	5739	0	30794	36532
ACE1	SRR18092230	SRR18092230_NODE_343_length_32844_cov_36.281594	Oryza	5739	0	19463	25201
ACE1	SRR18092231	SRR18092231_NODE_307_length_35513_cov_48.483068	Oryza	5076	0	16643	21703
ACE1	SRR18092232	SRR18092232_NODE_425_length_29097_cov_57.393246	Oryza	5076	0	16465	21525
ACE1	SRR18092233	SRR18092233_NODE_357_length_30147_cov_45.486741	Oryza	5076	0	13709	8649
ACE1	SRR18092233	SRR18092233_NODE_168_length_65746_cov_48.087424	Oryza	5739	0	8571	2833
ACE1	SRR18092234	SRR18092234_NODE_304_length_34109_cov_23.741792	Oryza	5739	0	13359	7621
ACE1	SRR18092235	SRR18092235_NODE_340_length_32445_cov_34.413152	Oryza	5076	0	16439	21499
ACE1	SRR18092236	SRR18092236_NODE_344_length_31516_cov_55.794635	Oryza	5076	0	15074	10014
ACE1	SRR18092237	SRR18092237_NODE_281_length_35162_cov_14.423819	Oryza	5739	0	13360	7622
ACE1	SRR18092238	SRR18092238_NODE_518_length_12486_cov_93.124045	Oryza	5739	0	11672	5934
ACE1	SRR18092240	SRR18092240_NODE_307_length_35085_cov_40.712846	Oryza	5076	0	16443	21503
ACE1	SRR18092241	SRR18092241_NODE_328_length_30118_cov_21.115191	Oryza	5076	0	16439	21499
ACE1	SRR18092241	SRR18092241_NODE_549_length_12491_cov_31.755629	Oryza	4815	0	12436	7622
ACE1	SRR18092242	SRR18092242_NODE_338_length_30112_cov_40.806834	Oryza	5076	0	16439	21499
ACE1	SRR18092243	SRR18092243_NODE_294_length_35121_cov_34.430502	Oryza	5076	0	18679	13619
ACE1	SRR18092244	SRR18092244_NODE_349_length_32415_cov_46.019716	Oryza	5076	0	15977	10917
ACE1	SRR18092244	SRR18092244_NODE_650_length_12491_cov_34.714297	Oryza	4815	0	12436	7622
ACE1	SRR18092245	SRR18092245_NODE_478_length_25257_cov_24.738394	Oryza	5739	0	13360	7622
ACE1	SRR18092246	SRR18092246_NODE_303_length_28380_cov_23.199153	Oryza	5739	0	20761	26499
ACE1	SRR18092246	SRR18092246_NODE_290_length_30152_cov_22.300329	Oryza	5076	0	16438	21498
ACE1	SRR18092247	SRR18092247_NODE_460_length_27002_cov_21.135377	Oryza	5739	0	7620	1882
ACE1	SRR18092247	SRR18092247_NODE_318_length_34804_cov_20.009784	Oryza	5076	0	16442	21502
ACE1	SRR18092248	SRR18092248_NODE_331_length_35039_cov_16.577550	Oryza	5076	0	16443	21503
ACE1	SRR18092248	SRR18092248_NODE_298_length_37498_cov_18.317843	Oryza	5739	0	29879	35617
ACE1	SRR18092249	SRR18092249_NODE_191_length_46918_cov_11.703732	NA	5739	0	31492	25754
ACE1	SRR18092250	SRR18092250_NODE_174_length_65612_cov_21.183825	Oryza	5739	0	52254	57992
ACE1	SRR18092251	SRR18092251_NODE_312_length_28418_cov_38.723901	Oryza	5739	0	15060	20798
ACE1	SRR18092252	SRR18092252_NODE_354_length_28421_cov_22.245787	Oryza	5739	0	15062	20800
ACE1	SRR18092253	SRR18092253_NODE_165_length_65731_cov_29.605411	Oryza	5739	0	52373	58111
ACE1	SRR18092254	SRR18092254_NODE_624_length_12491_cov_37.755709	Oryza	4815	0	12436	7622
ACE1	SRR18092254	SRR18092254_NODE_357_length_30118_cov_23.572531	Oryza	5076	0	13680	8620
ACE1	SRR18092255	SRR18092255_NODE_345_length_32782_cov_30.367128	Oryza	5739	0	19424	25162
ACE1	SRR18092257	SRR18092257_NODE_236_length_45299_cov_18.500818	Oryza	5739	0	33115	38853
ACE1	SRR18092258	SRR18092258_NODE_232_length_43243_cov_43.042697	Oryza	5739	0	29884	35622
ACE1	SRR18092261	SRR18092261_NODE_467_length_25257_cov_17.271248	Oryza	5739	0	13360	7622
ACE1	SRR18092262	SRR18092262_NODE_233_length_56218_cov_55.708723	Oryza	5739	0	33795	39533
ACE1	SRR18092263	SRR18092263_NODE_343_length_32705_cov_34.062389	Oryza	5739	0	13360	7622
ACE1	SRR18092264	SRR18092264_NODE_331_length_32720_cov_9.439584	Oryza	5739	0	13360	7622
ACE1	SRR18092267	SRR18092267_NODE_475_length_12491_cov_14.796478	Oryza	4815	0	12436	7622
ACE1	SRR18092267	SRR18092267_NODE_57_length_158687_cov_13.349116	Oryza	5076	0	16439	21499
ACE1	SRR18092268	SRR18092268_NODE_417_length_18080_cov_25.565659	Oryza	5739	0	12183	6445
ACE1	SRR18092269	SRR18092269_NODE_316_length_31579_cov_23.846657	Oryza	5739	0	12185	6447
ACE1	SRR18092270	SRR18092270_NODE_162_length_65597_cov_45.674499	Oryza	5739	0	52239	57977
ACE1	SRR18092271	SRR18092271_NODE_342_length_32401_cov_74.248470	Oryza	5076	0	16439	21499
ACE1	SRR18092272	SRR18092272_NODE_162_length_65618_cov_32.583912	Oryza	5739	0	52261	57999
ACE1	SRR18092273	SRR18092273_NODE_172_length_65602_cov_63.723923	Oryza	5739	0	52244	57982
ACE1	SRR18092274	SRR18092274_NODE_320_length_35094_cov_15.815862	Oryza	5076	0	18652	13592
ACE1	SRR18092274	SRR18092274_NODE_808_length_14988_cov_16.896203	Oryza	5739	0	13360	7622
ACE1	SRR18092275	SRR18092275_NODE_169_length_65608_cov_30.643250	Oryza	5739	0	52249	57987
ACE1	SRR18092276	SRR18092276_NODE_138_length_65598_cov_12.841936	Oryza	5739	0	52240	57978
ACE1	SRR18092277	SRR18092277_NODE_318_length_32715_cov_28.531047	Oryza	5739	0	19357	25095
ACE1	SRR18092278	SRR18092278_NODE_628_length_12491_cov_27.025812	Oryza	4815	0	12436	7622
ACE1	SRR18092278	SRR18092278_NODE_354_length_31031_cov_18.472721	Oryza	5076	0	16439	21499
ACE1	SRR18092280	SRR18092280_NODE_261_length_43388_cov_38.279994	Oryza	5739	0	29910	35648
ACE1	SRR18092281	SRR18092281_NODE_495_length_25256_cov_18.177414	Oryza	5739	0	11898	17636
ACE1	SRR18092282	SRR18092282_NODE_163_length_65607_cov_21.273615	Oryza	5739	0	13359	7621
ACE1	SRR18092283	SRR18092283_NODE_165_length_65610_cov_21.370330	Oryza	5739	0	13359	7621
ACE1	SRR18092284	SRR18092284_NODE_165_length_65607_cov_22.851339	Oryza	5739	0	13359	7621
ACE1	SRR18092285	SRR18092285_NODE_349_length_32739_cov_21.152032	Oryza	5739	0	13360	7622
ACE1	SRR18092286	SRR18092286_NODE_774_length_15165_cov_36.036400	Oryza	5739	0	13360	7622
ACE1	SRR19854871	SRR19854871_NODE_138_length_91645_cov_64.798991	Triticum	5742	0	46569	40828
ACE1	SRR19854872	SRR19854872_NODE_128_length_91645_cov_68.808863	Triticum	5742	0	45078	50819
ACE1	SRR20852131	SRR20852131_NODE_293_length_34320_cov_58.132290	Oryza	5739	0	20940	26678
ACE1	SRR21640535	SRR21640535_NODE_468_length_18779_cov_58.035023	Oryza	5739	0	5398	11136
ACE1	SRR21641436	SRR21641436_NODE_507_length_18779_cov_25.087745	Hordeum	5739	0	5398	11136
ACE1	SRR21641438	SRR21641438_NODE_516_length_18779_cov_25.674420	Hordeum	5739	0	5398	11136
ACE1	SRR21641439	SRR21641439_NODE_530_length_18779_cov_33.051866	Hordeum	5739	0	5398	11136
ACE1	SRR21641441	SRR21641441_NODE_520_length_18779_cov_26.688750	Hordeum	5739	0	13382	7644
ACE1	SRR21641442	SRR21641442_NODE_534_length_18779_cov_31.707251	Hordeum	5739	0	5398	11136
ACE1	SRR21641443	SRR21641443_NODE_498_length_18779_cov_35.159234	Hordeum	5739	0	13382	7644
ACE1	SRR21641445	SRR21641445_NODE_527_length_18779_cov_27.885681	Hordeum	5739	0	13382	7644
ACE1	SRR21641447	SRR21641447_NODE_526_length_18779_cov_30.984012	Hordeum	5739	0	5398	11136
ACE1	SRR21641449	SRR21641449_NODE_535_length_18779_cov_30.256817	Hordeum	5739	0	13382	7644
ACE1	SRR21641451	SRR21641451_NODE_521_length_18779_cov_23.659983	Hordeum	5739	0	5398	11136
ACE1	SRR21641453	SRR21641453_NODE_524_length_18779_cov_30.391402	Hordeum	5739	0	13382	7644
ACE1	SRR21641455	SRR21641455_NODE_463_length_18779_cov_55.097102	Hordeum	5739	0	5398	11136
ACE1	SRR23385021	SRR23385021_NODE_69_length_116673_cov_29.877440	Urochloa	5742	0	94411	100152
ACE1	SRR23387524	SRR23387524_NODE_137_length_86769_cov_23.920419	Urochloa	5742	0	44962	50703
ACE1	SRR23388169	SRR23388169_NODE_190_length_75721_cov_22.202607	Triticum	5739	0	59696	65434
ACE1	SRR23388404	SRR23388404_NODE_105_length_82019_cov_21.402163	Leersia	5742	0	62987	68728
ACE1	SRR23400923	SRR23400923_NODE_529_length_24231_cov_25.339323	Triticum	5739	0	19093	13355
ACE1	SRR23404000	SRR23404000_NODE_88_length_119093_cov_25.673296	Urochloa	5739	0	90404	96142
ACE1	SRR23455553	SRR23455553_NODE_93_length_119178_cov_18.432289	Urochloa	5739	0	90362	96100
ACE1	SRR23491016	SRR23491016_NODE_88_length_102958_cov_35.155782	Urochloa	5742	0	39596	33855
ACE1	SRR23498602	SRR23498602_NODE_142_length_86688_cov_29.118819	Urochloa	5742	0	45060	50801
ACE1	SRR23567522	SRR23567522_NODE_221_length_57941_cov_17.218409	Eleusine	5739	0	27460	33195
ACE1	SRR25528368	SRR25528368_NODE_5_length_407510_cov_35.748594	Triticum	5739	0	286096	280358
ACE1	SRR25528369	SRR25528369_NODE_94_length_99116_cov_56.422017	Triticum	5739	0	54065	48327
ACE1	SRR25528370	SRR25528370_NODE_437_length_31717_cov_74.216936	Triticum	5739	0	12181	6443
ACE1	SRR25528371	SRR25528371_NODE_3_length_174991_cov_37.468770	Triticum	5739	0	138465	132727
ACE1	SRR25528372	SRR25528372_NODE_415_length_27160_cov_29.091851	Triticum	5739	0	15282	9544
ACE1	SRR25528373	SRR25528373_NODE_30_length_113064_cov_64.418517	Bromus	5742	0	44951	50692
ACE1	SRR25528374	SRR25528374_NODE_47_length_89631_cov_55.564992	Bromus	5739	0	45029	50767
ACE1	SRR25528375	SRR25528375_NODE_42_length_118298_cov_30.089100	Eleusine	5739	0	27852	33587
ACE1	SRR25528376	SRR25528376_NODE_60_length_104890_cov_30.342421	Triticum	5739	0	59721	53983
ACE1	SRR26305402	SRR26305402_NODE_1_length_612564_cov_30.938365	Triticum	5742	0	565178	570919
ACE1	SRR3056585	SRR3056585_NODE_140_length_70074_cov_141.769120	Eleusine	5739	0	28592	34327
ACE1	SRR3056613	SRR3056613_NODE_313_length_22478_cov_36.112518	Oryza	5076	0	16594	21654
ACE1	SRR3624698	SRR3624698_NODE_74_length_82484_cov_47.778136	Triticum	5742	0	63244	57503
ACE1	SRR3624699	SRR3624699_NODE_167_length_60588_cov_54.432260	Triticum	5739	0	45315	51053
ACE1	SRR3624700	SRR3624700_NODE_409_length_34554_cov_42.598336	Triticum	5739	0	15201	9463
ACE1	SRR3624701	SRR3624701_NODE_540_length_27146_cov_53.082647	Triticum	5739	0	15201	9463
ACE1	SRR3624702	SRR3624702_NODE_399_length_34719_cov_31.119548	Triticum	5739	0	15201	9463
ACE1	SRR3624703	SRR3624703_NODE_414_length_34702_cov_36.544636	Triticum	5739	0	15201	9463
ACE1	SRR3624705	SRR3624705_NODE_407_length_34631_cov_30.305732	Triticum	5739	0	19358	25096
ACE1	SRR3624706	SRR3624706_NODE_131_length_63706_cov_29.095835	Triticum	5742	0	19189	24930
ACE1	SRR6207174	SRR6207174_NODE_158_length_60482_cov_36.362570	Urochloa	5739	0	45282	51020
ACE1	SRR6207176	SRR6207176_NODE_152_length_60477_cov_37.306163	Urochloa	5739	0	15201	9463
ACE1	SRR6207177	SRR6207177_NODE_549_length_27119_cov_33.740061	Urochloa	5739	0	15201	9463
ACE1	SRR6207178	SRR6207178_NODE_135_length_60259_cov_37.828118	Avena	5739	0	15201	9463
ACE1	SRR6207179	SRR6207179_NODE_359_length_36779_cov_35.695077	Echinochloa	5739	0	21579	27317
ACE1	SRR6207180	SRR6207180_NODE_402_length_34620_cov_40.161232	Eleusine	5739	0	15267	9529
ACE1	SRR6207181	SRR6207181_NODE_396_length_34770_cov_37.942532	Urochloa	5739	0	15274	9536
ACE1	SRR6207182	SRR6207182_NODE_393_length_34796_cov_39.593587	Cenchrus	5739	0	15267	9529
ACE1	SRR6207183	SRR6207183_NODE_397_length_34732_cov_41.112178	Digitaria	5739	0	15274	9536
ACE1	SRR6227418	SRR6227418_NODE_333_length_35174_cov_47.130325	Oryza	5076	0	18710	13650
ACE1	SRR6227419	SRR6227419_NODE_426_length_28691_cov_91.361676	Oryza	5076	0	12227	7167
ACE1	SRR6227503	SRR6227503_NODE_312_length_36575_cov_49.690312	NA	5076	0	18837	13777
ACE1	SRR6227504	SRR6227504_NODE_334_length_35178_cov_46.366742	NA	5076	0	18714	13654
ACE1	SRR6384767	SRR6384767_NODE_625_length_18124_cov_8.820136	Hordeum	5739	0	5920	11658
ACE1	SRR6384773	SRR6384773_NODE_463_length_25299_cov_6.397788	Oryza	5739	0	13380	7642
ACE1	SRR6384775	SRR6384775_NODE_360_length_32866_cov_7.479399	Oryza	5739	0	13380	7642
ACE1	SRR6384776	SRR6384776_NODE_352_length_34117_cov_8.000911	Oryza	5739	0	20736	26474
ACE1	SRR6384777	SRR6384777_NODE_354_length_34355_cov_7.660015	Oryza	5739	0	21070	26808
ACE1	SRR6384778	SRR6384778_NODE_367_length_33098_cov_7.699222	Oryza	5739	0	13382	7644
ACE1	SRR6384779	SRR6384779_NODE_841_length_15102_cov_6.645790	Oryza	5739	0	1723	7461
ACE1	SRR6384781	SRR6384781_NODE_499_length_25245_cov_7.062103	Oryza	5739	0	13381	7643
ACE1	SRR6384782	SRR6384782_NODE_333_length_34120_cov_7.370964	Oryza	5739	0	13382	7644
ACE1	SRR6384783	SRR6384783_NODE_514_length_23761_cov_7.546909	Oryza	5076	0	16465	21525
ACE1	SRR6384787	SRR6384787_NODE_524_length_24078_cov_8.002000	Oryza	5739	0	12203	6465
ACE1	SRR6384790	SRR6384790_NODE_474_length_25334_cov_7.865978	Oryza	5739	0	13382	7644
ACE1	SRR6384796	SRR6384796_NODE_480_length_25371_cov_7.467898	Oryza	5739	0	11990	17728
ACE1	SRR6384798	SRR6384798_NODE_483_length_24171_cov_7.937951	Hordeum	5739	0	12235	6497
ACE1	SRR6384802	SRR6384802_NODE_326_length_34345_cov_6.020602	Oryza	5739	0	20966	26704
ACE1	SRR6384803	SRR6384803_NODE_620_length_19612_cov_7.167289	Oryza	5739	0	12206	6468
ACE1	SRR6669137	SRR6669137_NODE_244_length_34139_cov_18.977688	Oryza	5739	0	20758	26496
ACE1	SRR6669138	SRR6669138_NODE_142_length_65746_cov_17.962509	Oryza	5739	0	13381	7643
ACE1	SRR6669139	SRR6669139_NODE_128_length_82042_cov_15.934734	Oryza	5739	0	68684	74422
ACE1	SRR6669140	SRR6669140_NODE_231_length_39697_cov_14.298713	Oryza	5739	0	13381	7643
ACE1	SRR6669141	SRR6669141_NODE_271_length_34122_cov_13.243002	Oryza	5739	0	13381	7643
ACE1	SRR6669142	SRR6669142_NODE_235_length_39690_cov_21.287153	Oryza	5739	0	13381	7643
ACE1	SRR6669143	SRR6669143_NODE_217_length_43775_cov_20.750652	Oryza	5739	0	13381	7643
ACE1	SRR6669144	SRR6669144_NODE_227_length_39694_cov_16.335916	Oryza	5739	0	26314	32052
ACE1	SRR6669145	SRR6669145_NODE_217_length_39695_cov_21.682770	Oryza	5739	0	13380	7642
ACE1	SRR6669146	SRR6669146_NODE_267_length_34143_cov_21.985088	Oryza	5739	0	13381	7643
ACE1	SRR6669147	SRR6669147_NODE_250_length_34144_cov_16.965303	Oryza	5739	0	20764	26502
ACE1	SRR6669148	SRR6669148_NODE_253_length_32739_cov_20.040108	Oryza	5739	0	13381	7643
ACE1	SRR6669149	SRR6669149_NODE_237_length_39700_cov_16.315978	Oryza	5739	0	13380	7642
ACE1	SRR6669150	SRR6669150_NODE_240_length_39700_cov_18.554653	Oryza	5739	0	13381	7643
ACE1	SRR6669151	SRR6669151_NODE_311_length_34121_cov_39.294605	Oryza	5739	0	20762	26500
ACE1	SRR6669152	SRR6669152_NODE_578_length_12535_cov_36.318269	Oryza	4815	0	12458	7644
ACE1	SRR6669152	SRR6669152_NODE_322_length_35208_cov_34.164385	Oryza	5076	0	16461	21521
ACE1	SRR6669153	SRR6669153_NODE_165_length_65841_cov_32.643909	Oryza	5739	0	52461	58199
ACE1	SRR6669154	SRR6669154_NODE_322_length_34164_cov_35.484818	Oryza	5739	0	13381	7643
ACE1	SRR6669155	SRR6669155_NODE_314_length_34200_cov_30.720746	Oryza	5739	0	20819	26557
ACE1	SRR6669156	SRR6669156_NODE_182_length_65689_cov_30.338581	Oryza	5739	0	52308	58046
ACE1	SRR6669157	SRR6669157_NODE_306_length_36230_cov_34.795936	Oryza	5076	0	19792	14732
ACE1	SRR6669158	SRR6669158_NODE_466_length_25341_cov_32.516704	Oryza	5739	0	13381	7643
ACE1	SRR6669159	SRR6669159_NODE_157_length_65615_cov_12.337309	Oryza	5739	0	52257	57995
ACE1	SRR6669160	SRR6669160_NODE_369_length_32466_cov_30.133811	Oryza	5739	0	11682	5944
ACE1	SRR6669161	SRR6669161_NODE_435_length_25874_cov_28.192929	Oryza	5739	0	12494	18232
ACE1	SRR6669162	SRR6669162_NODE_329_length_25829_cov_20.214053	Oryza	5739	0	12471	18209
ACE1	SRR6669163	SRR6669163_NODE_346_length_34210_cov_40.659743	Oryza	5739	0	20829	26567
ACE1	SRR6669164	SRR6669164_NODE_156_length_65606_cov_13.537963	Oryza	5739	0	52248	57986
ACE1	SRR6669165	SRR6669165_NODE_27_length_123357_cov_26.346869	Oryza	5739	0	109976	115714
ACE1	SRR6669166	SRR6669166_NODE_375_length_31649_cov_61.172558	Oryza	5076	0	15189	10129
ACE1	SRR6669167	SRR6669167_NODE_238_length_39699_cov_18.153753	Oryza	5739	0	26319	32057
ACE1	SRR6669168	SRR6669168_NODE_265_length_34134_cov_18.616907	Oryza	5739	0	20754	26492
ACE1	SRR6669169	SRR6669169_NODE_268_length_35269_cov_33.123977	Oryza	5076	0	16461	21521
ACE1	SRR6669170	SRR6669170_NODE_141_length_65687_cov_17.123213	Oryza	5739	0	13381	7643
ACE1	SRR6669171	SRR6669171_NODE_227_length_43704_cov_10.364361	Oryza	5739	0	30345	36083
ACE1	SRR6669172	SRR6669172_NODE_247_length_35993_cov_16.349426	Oryza	5076	0	19533	14473
ACE1	SRR6669172	SRR6669172_NODE_465_length_12535_cov_17.117354	Oryza	4815	0	78	4892
ACE1	SRR6669173	SRR6669173_NODE_301_length_34114_cov_21.475586	Oryza	5739	0	13360	7622
ACE1	SRR6669175	SRR6669175_NODE_477_length_18686_cov_29.325640	Oryza	5739	0	5328	11066
ACE1	SRR6669176	SRR6669176_NODE_252_length_43749_cov_22.703895	Oryza	5739	0	30390	36128
ACE1	SRR6669177	SRR6669177_NODE_354_length_25831_cov_21.405649	Oryza	5739	0	13360	7622
ACE1	SRR6669178	SRR6669178_NODE_238_length_34154_cov_18.372451	Oryza	5739	0	13381	7643
ACE1	SRR6669179	SRR6669179_NODE_151_length_65620_cov_19.558076	Oryza	5739	0	52240	57978
ACE1	SRR6669180	SRR6669180_NODE_319_length_34117_cov_20.340937	Oryza	5739	0	13360	7622
ACE1	SRR6669182	SRR6669182_NODE_254_length_34102_cov_11.560284	Oryza	5739	0	13359	7621
ACE1	SRR6669183	SRR6669183_NODE_303_length_34100_cov_21.184256	Oryza	5739	0	13359	7621
ACE1	SRR6669189	SRR6669189_NODE_195_length_58557_cov_27.115903	Oryza	5739	0	13447	7709
ACE1	SRR6669190	SRR6669190_NODE_359_length_34199_cov_28.557265	Oryza	5739	0	13382	7644
ACE1	SRR6669191	SRR6669191_NODE_362_length_34307_cov_31.362869	Oryza	5739	0	13381	7643
ACE1	SRR6669192	SRR6669192_NODE_262_length_34126_cov_12.660679	Oryza	5739	0	13359	7621
ACE1	SRR6669193	SRR6669193_NODE_344_length_34193_cov_18.790773	Oryza	5739	0	13381	7643
ACE1	SRR6669195	SRR6669195_NODE_354_length_34166_cov_28.858019	Oryza	5739	0	20786	26524
ACE1	SRR6669196	SRR6669196_NODE_282_length_30132_cov_32.726435	Oryza	5076	0	13694	8634
ACE1	SRR6669197	SRR6669197_NODE_219_length_44612_cov_37.139548	Oryza	5076	0	28170	23110
ACE1	SRR6669198	SRR6669198_NODE_253_length_34109_cov_13.876285	Oryza	5739	0	13360	7622
ACE1	SRR6669199	SRR6669199_NODE_352_length_34162_cov_33.082001	Oryza	5739	0	13382	7644
ACE1	SRR6669200	SRR6669200_NODE_378_length_31679_cov_58.424245	Oryza	5076	0	16461	21521
ACE1	SRR6669201	SRR6669201_NODE_255_length_35958_cov_12.235189	Oryza	5739	0	13359	7621
ACE1	SRR6669202	SRR6669202_NODE_464_length_12491_cov_13.020907	Oryza	4815	0	56	4870
ACE1	SRR6669202	SRR6669202_NODE_261_length_35080_cov_13.372163	Oryza	5076	0	18642	13582
ACE1	SRR6669204	SRR6669204_NODE_487_length_12491_cov_20.895063	Oryza	4815	0	12436	7622
ACE1	SRR6669204	SRR6669204_NODE_287_length_31472_cov_16.262947	Oryza	5076	0	15034	9974
ACE1	SRR6669206	SRR6669206_NODE_217_length_46465_cov_13.978044	Oryza	5739	0	13359	7621
ACE1	SRR6669207	SRR6669207_NODE_181_length_60864_cov_32.917959	Oryza	5739	0	13381	7643
ACE1	SRR6669208	SRR6669208_NODE_310_length_34166_cov_29.005867	Oryza	5739	0	13382	7644
ACE1	SRR6669209	SRR6669209_NODE_272_length_45383_cov_26.995541	Oryza	5739	0	33165	38903
ACE1	SRR6669210	SRR6669210_NODE_327_length_34195_cov_27.645964	Oryza	5739	0	13381	7643
ACE1	SRR6669212	SRR6669212_NODE_346_length_34164_cov_20.030510	Oryza	5739	0	13382	7644
ACE1	SRR6669215	SRR6669215_NODE_274_length_34112_cov_20.846757	Oryza	5739	0	20753	26491
ACE1	SRR6669216	SRR6669216_NODE_224_length_43230_cov_11.297140	Oryza	5739	0	13360	7622
ACE1	SRR6669217	SRR6669217_NODE_260_length_35199_cov_25.878073	Oryza	5076	0	18761	13701
ACE1	SRR6669218	SRR6669218_NODE_252_length_35135_cov_20.852708	Oryza	5076	0	18697	13637
ACE1	SRR6669219	SRR6669219_NODE_250_length_36277_cov_32.302220	Oryza	5076	0	19839	14779
ACE1	SRR6669220	SRR6669220_NODE_285_length_30153_cov_29.945146	Oryza	5076	0	13715	8655
ACE1	SRR6669221	SRR6669221_NODE_249_length_35235_cov_27.312138	Oryza	5076	0	16439	21499
ACE1	SRR6669222	SRR6669222_NODE_220_length_43223_cov_13.064029	Oryza	5739	0	13360	7622
ACE1	SRR6669223	SRR6669223_NODE_247_length_35235_cov_27.359636	Oryza	5076	0	18797	13737
ACE1	SRR6669224	SRR6669224_NODE_243_length_39401_cov_15.247293	Oryza	5739	0	13360	7622
ACE1	SRR8258942	SRR8258942_NODE_160_length_78222_cov_23.571663	Eleusine	5739	0	38872	44607
ACE1	SRR9936845	SRR9936845_NODE_177_length_63964_cov_19.784416	NA	5739	0	50583	56321
ACE1	SRR9936846	SRR9936846_NODE_280_length_39871_cov_19.650316	NA	5739	0	13359	7621
ACE1	SRR9936847	SRR9936847_NODE_313_length_34121_cov_24.499002	NA	5739	0	20762	26500
ACE1	SRR9983182	SRR9983182_NODE_18_length_118298_cov_41.677926	Eleusine	5739	0	27850	33585
ACE1	SRR9983183	SRR9983183_NODE_20_length_107035_cov_45.979557	Eleusine	5739	0	57288	63023
ACE1	SRR9983184	SRR9983184_NODE_7_length_144943_cov_40.627257	Eleusine	5739	0	27921	33656
ACE1	SRR9983185	SRR9983185_NODE_63_length_76488_cov_40.838669	Eleusine	5739	0	27726	33461
ACE1	SRR9983186	SRR9983186_NODE_24_length_103297_cov_41.406656	Eleusine	5739	0	75277	69542
ACE1	SRR9989235	SRR9989235_NODE_35_length_96526_cov_37.383981	Eleusine	5739	0	27764	33499
ACE1	SRR9989236	SRR9989236_NODE_8_length_144923_cov_45.074033	Eleusine	5739	0	117198	111463
ACE1	SRR9989237	SRR9989237_NODE_140_length_60650_cov_48.141843	Eleusine	5739	0	48763	43028
ACE1	SRR9989238	SRR9989238_NODE_14_length_121354_cov_50.126473	Eleusine	5739	0	11895	17630
ACE1	SRR9989239	SRR9989239_NODE_144_length_58020_cov_28.863935	Eleusine	5739	0	30296	24561
ACE1	SRR9993988	SRR9993988_NODE_191_length_49412_cov_40.616427	Eleusine	5739	0	5028	10763
ACE1	SRR9993989	SRR9993989_NODE_14_length_128893_cov_44.917478	Eleusine	5739	0	11888	17623
ACE1	SRR9993990	SRR9993990_NODE_71_length_76469_cov_44.753331	Eleusine	5739	0	48745	43010
ACE1	SRR9993991	SRR9993991_NODE_277_length_41960_cov_46.867844	Eleusine	5739	0	13805	8070
ACE1	SRR9993992	SRR9993992_NODE_89_length_69503_cov_40.346705	Eleusine	5739	0	27724	33459
ACE1	SRR9993993	SRR9993993_NODE_74_length_73039_cov_40.726748	Eleusine	5739	0	60532	66267
ACE1	T3	T3_CP132161.1_Pyricularia_oryzae_strain_T3_chromosome_2	Triticum	5741	0	7394318	7388578
ACE1	TF05-1MC7	TF05-1MC7_CM070242.1_Pyricularia_oryzae_strain_TF05-1MC7_chromosome_2,_whole_genome_shotgun_sequence	Lolium	5739	0	7385521	7379783
ACE1	TGR2	TGR2_CM060133.1_Pyricularia_oryzae_strain_TRG2_chromosome_2,_whole_genome_shotgun_sequence	Oryza	5769	0	7200358	7194617
ACE1	W97-11	W97-11_KZ614116.1_Magnaporthe_grisea_W97-11_Scaffold_87	Digitaria	5745	0	88681	94386
ACE1	ZM1-2	ZM1-2_CM048859.1_Pyricularia_oryzae_strain_ZM1-2_chromosome_2,_whole_genome_shotgun_sequence	Triticum	5742	0	7380341	7374600
AVR-Pi54	70-15	70-15_NC_017851.1_Pyricularia_oryzae_70-15_chromosome_4,_whole_genome_shotgun_sequence	Oryza	462	0	1024541	1024080
AVR-Pi54	B71	B71_CP060333.1_Pyricularia_oryzae_strain_B71_chromosome_4	Triticum	462	0	1080252	1079791
AVR-Pi54	Br36	Br36_NW_021940918.1_Pyricularia_pennisetigena_strain_Br36_chromosome_4_map_unlocalized_Pyricularia_pennisetigena_Br36_Scf_6,_whole_genome_shotgun_sequence	Cenchrus	462	3.73e-174	223555	223094
AVR-Pi54	DRR059884	DRR059884_NODE_8_length_284817_cov_19.240920	Oryza	462	0	4067	3606
AVR-Pi54	DRR059885	DRR059885_NODE_107_length_104387_cov_19.574493	Setaria	462	0	68311	67850
AVR-Pi54	DRR059886	DRR059886_NODE_7_length_374197_cov_20.742878	Triticum	462	0	67711	67250
AVR-Pi54	DRR059887	DRR059887_NODE_64_length_127732_cov_19.908157	Avena	462	0	34516	34977
AVR-Pi54	DRR059888	DRR059888_NODE_74_length_102267_cov_22.629427	Eleusine	462	0	67762	67301
AVR-Pi54	DRR079310	DRR079310_NODE_540_length_24755_cov_20.352363	Triticum	462	0	23815	23354
AVR-Pi54	DRR079311	DRR079311_NODE_435_length_30142_cov_16.106694	Triticum	462	0	29198	28737
AVR-Pi54	DRR079312	DRR079312_NODE_552_length_24722_cov_16.401423	Lolium	462	0	958	497
AVR-Pi54	DRR079314	DRR079314_NODE_363_length_35543_cov_18.856534	Urochloa	462	0	1277	816
AVR-Pi54	DRR342044	DRR342044_NODE_189_length_60278_cov_20.535161	Oryza	462	0	35274	35735
AVR-Pi54	DRR342045	DRR342045_NODE_372_length_28090_cov_18.267532	Oryza	462	0	23724	24185
AVR-Pi54	DRR342046	DRR342046_NODE_1240_length_6256_cov_8.117964	Oryza	462	0	2127	2588
AVR-Pi54	DRR342047	DRR342047_NODE_93_length_74869_cov_15.104172	Oryza	462	0	51541	51080
AVR-Pi54	DRR342048	DRR342048_NODE_67_length_88851_cov_15.229870	Oryza	462	0	51568	51107
AVR-Pi54	DRR342049	DRR342049_NODE_83_length_91307_cov_21.563378	Oryza	462	0	68070	67609
AVR-Pi54	DRR342050	DRR342050_NODE_200_length_53888_cov_14.448411	Oryza	462	0	2161	2622
AVR-Pi54	DRR342051	DRR342051_NODE_122_length_70791_cov_14.388486	Oryza	462	0	68677	68216
AVR-Pi54	DRR342052	DRR342052_NODE_74_length_91393_cov_16.003002	Oryza	462	0	68073	67612
AVR-Pi54	DRR445890	DRR445890_NODE_74_length_104035_cov_22.755091	Oryza	462	0	69046	68585
AVR-Pi54	DRR445891	DRR445891_NODE_437_length_27748_cov_14.872358	Oryza	462	0	4389	3928
AVR-Pi54	DRR445892	DRR445892_NODE_12_length_159484_cov_16.908538	Oryza	462	0	23359	23820
AVR-Pi54	DRR445893	DRR445893_NODE_188_length_62500_cov_13.652340	Oryza	462	0	25381	24920
AVR-Pi54	DRR445894	DRR445894_NODE_178_length_60465_cov_17.890674	Oryza	462	0	37004	37465
AVR-Pi54	DRR445895	DRR445895_NODE_91_length_105381_cov_17.612512	Oryza	462	0	68338	67877
AVR-Pi54	DRR445896	DRR445896_NODE_59_length_102479_cov_16.474080	Oryza	462	0	34815	35276
AVR-Pi54	DRR445897	DRR445897_NODE_146_length_75040_cov_15.607785	Oryza	462	0	23156	23617
AVR-Pi54	DRR445898	DRR445898_NODE_336_length_35963_cov_17.613992	Oryza	462	0	1192	731
AVR-Pi54	DRR445899	DRR445899_NODE_94_length_106713_cov_14.123966	Oryza	462	0	54995	55456
AVR-Pi54	EA18	EA18_CP091461.1_Pyricularia_oryzae_isolate_EA18_chromosome_4	Oryza	462	0	1074387	1073926
AVR-Pi54	NI907	NI907_RRCK01000001.1_Pyricularia_grisea_strain_NI907_Pyricularia_grisea_NI907_Scaffold_1	Digitaria	468	4.25e-167	1262533	1262066
AVR-Pi54	PM1	PM1_PQBJ01002140.1_Pyricularia_pennisetigena_strain_PM1_Pm1_contig2720,_whole_genome_shotgun_sequence	Pennisetum	462	3.73e-174	45635	45174
AVR-Pi54	SRR10271354	SRR10271354_NODE_50_length_102109_cov_42.515756	Oryza	462	0	34457	34918
AVR-Pi54	SRR10271355	SRR10271355_NODE_188_length_57703_cov_51.466989	Oryza	462	0	4064	3603
AVR-Pi54	SRR10271356	SRR10271356_NODE_57_length_123721_cov_38.224379	Oryza	462	0	37003	37464
AVR-Pi54	SRR10271357	SRR10271357_NODE_62_length_126763_cov_65.604289	Oryza	462	0	58417	58878
AVR-Pi54	SRR11528297	SRR11528297_NODE_12_length_345036_cov_64.140013	Oryza	462	0	158136	158597
AVR-Pi54	SRR11528298	SRR11528298_NODE_22_length_286650_cov_84.680912	Oryza	462	0	186753	186292
AVR-Pi54	SRR11528299	SRR11528299_NODE_27_length_245556_cov_77.590071	Oryza	462	0	58410	58871
AVR-Pi54	SRR11528300	SRR11528300_NODE_63_length_145214_cov_76.775061	Oryza	462	0	58422	58883
AVR-Pi54	SRR11528301	SRR11528301_NODE_25_length_243040_cov_68.575791	Oryza	462	0	84873	84412
AVR-Pi54	SRR11528302	SRR11528302_NODE_27_length_245330_cov_74.847994	Oryza	462	0	186891	186430
AVR-Pi54	SRR11528303	SRR11528303_NODE_67_length_145367_cov_71.178512	Oryza	462	0	86981	86520
AVR-Pi54	SRR11528304	SRR11528304_NODE_10_length_349378_cov_69.409171	Oryza	462	0	68341	67880
AVR-Pi54	SRR11528305	SRR11528305_NODE_9_length_415750_cov_70.485074	Oryza	462	0	134793	134332
AVR-Pi54	SRR11836441	SRR11836441_NODE_148_length_77164_cov_13.144912	Eleusine	462	0	53877	53416
AVR-Pi54	SRR11836442	SRR11836442_NODE_67_length_145854_cov_11.187079	Eleusine	462	0	122443	122904
AVR-Pi54	SRR11836445	SRR11836445_NODE_9_length_429171_cov_11.198084	Setaria	462	0	279062	279523
AVR-Pi54	SRR11836446	SRR11836446_NODE_35_length_248453_cov_12.868542	Setaria	462	0	161742	162203
AVR-Pi54	SRR12101022	SRR12101022_NODE_277_length_42106_cov_33.092697	Eleusine	462	0	28755	28294
AVR-Pi54	SRR12101023	SRR12101023_NODE_192_length_52018_cov_43.122395	Eleusine	462	0	2053	2514
AVR-Pi54	SRR12101029	SRR12101029_NODE_197_length_52062_cov_42.857596	Eleusine	462	0	23299	23760
AVR-Pi54	SRR12102167	SRR12102167_NODE_580_length_25430_cov_31.932099	Eleusine	462	0	23409	22948
AVR-Pi54	SRR12102168	SRR12102168_NODE_147_length_54815_cov_39.986980	Eleusine	462	0	31534	31073
AVR-Pi54	SRR12887168	SRR12887168_NODE_86_length_105686_cov_26.961850	Oryza	462	0	101601	102062
AVR-Pi54	SRR12887169	SRR12887169_NODE_265_length_40194_cov_25.896129	Oryza	462	0	4086	3625
AVR-Pi54	SRR12887170	SRR12887170_NODE_22_length_222709_cov_32.436914	Oryza	462	0	36083	36544
AVR-Pi54	SRR12887171	SRR12887171_NODE_87_length_104866_cov_25.125872	Oryza	462	0	68559	68098
AVR-Pi54	SRR12887172	SRR12887172_NODE_240_length_40209_cov_25.823732	Oryza	462	0	4087	3626
AVR-Pi54	SRR12887176	SRR12887176_NODE_82_length_119302_cov_8.296666	Oryza	462	0	34518	34979
AVR-Pi54	SRR12887177	SRR12887177_NODE_86_length_123089_cov_10.960833	Oryza	462	0	87038	86577
AVR-Pi54	SRR12887178	SRR12887178_NODE_188_length_62597_cov_10.597409	Oryza	462	0	36117	36578
AVR-Pi54	SRR12887179	SRR12887179_NODE_105_length_103744_cov_11.984373	Oryza	462	0	36085	36546
AVR-Pi54	SRR12887180	SRR12887180_NODE_47_length_166775_cov_15.005417	Oryza	462	0	130461	130000
AVR-Pi54	SRR12887181	SRR12887181_NODE_80_length_103817_cov_24.631107	Oryza	462	0	67735	67274
AVR-Pi54	SRR12887182	SRR12887182_NODE_83_length_123240_cov_15.667814	Oryza	462	0	36073	36534
AVR-Pi54	SRR12887183	SRR12887183_NODE_30_length_221864_cov_21.069082	Oryza	462	0	34704	35165
AVR-Pi54	SRR12887184	SRR12887184_NODE_83_length_121754_cov_16.575918	Oryza	462	0	34625	35086
AVR-Pi54	SRR12887185	SRR12887185_NODE_164_length_68133_cov_18.018617	Oryza	462	0	32021	31560
AVR-Pi54	SRR12887186	SRR12887186_NODE_24_length_223613_cov_15.908265	Oryza	462	0	36124	36585
AVR-Pi54	SRR12887187	SRR12887187_NODE_194_length_65399_cov_28.161952	Oryza	462	0	36436	36897
AVR-Pi54	SRR12887188	SRR12887188_NODE_164_length_77373_cov_26.575541	Oryza	462	0	23498	23037
AVR-Pi54	SRR12887189	SRR12887189_NODE_186_length_70007_cov_29.644954	Oryza	462	0	67957	67496
AVR-Pi54	SRR12887190	SRR12887190_NODE_89_length_103981_cov_21.231885	Oryza	462	0	67710	67249
AVR-Pi54	SRR12887191	SRR12887191_NODE_24_length_222783_cov_25.187030	Oryza	462	0	36086	36547
AVR-Pi54	SRR12887192	SRR12887192_NODE_23_length_222805_cov_23.372495	Oryza	462	0	186767	186306
AVR-Pi54	SRR12887193	SRR12887193_NODE_79_length_103924_cov_25.548268	Oryza	462	0	36087	36548
AVR-Pi54	SRR12887194	SRR12887194_NODE_90_length_103834_cov_31.767534	Oryza	462	0	67753	67292
AVR-Pi54	SRR12887195	SRR12887195_NODE_73_length_104717_cov_28.317527	Oryza	462	0	68592	68131
AVR-Pi54	SRR12887196	SRR12887196_NODE_31_length_223740_cov_41.227236	Oryza	462	0	36085	36546
AVR-Pi54	SRR12887197	SRR12887197_NODE_76_length_121342_cov_27.968251	Oryza	462	0	85195	84734
AVR-Pi54	SRR12887198	SRR12887198_NODE_27_length_222592_cov_28.808395	Oryza	462	0	186330	185869
AVR-Pi54	SRR12887199	SRR12887199_NODE_44_length_170882_cov_33.544885	Oryza	462	0	35848	36309
AVR-Pi54	SRR12887200	SRR12887200_NODE_20_length_221406_cov_32.905959	Oryza	462	0	34643	35104
AVR-Pi54	SRR12887201	SRR12887201_NODE_82_length_108792_cov_30.247362	Oryza	462	0	72710	72249
AVR-Pi54	SRR12887202	SRR12887202_NODE_95_length_102939_cov_36.776886	Oryza	462	0	34631	35092
AVR-Pi54	SRR12887203	SRR12887203_NODE_111_length_103767_cov_25.035404	Oryza	462	0	67688	67227
AVR-Pi54	SRR12887204	SRR12887204_NODE_49_length_160598_cov_28.755172	Oryza	462	0	123521	123060
AVR-Pi54	SRR12887205	SRR12887205_NODE_77_length_123319_cov_27.379067	Oryza	462	0	87237	86776
AVR-Pi54	SRR12887206	SRR12887206_NODE_89_length_104116_cov_26.847413	Oryza	462	0	36333	36794
AVR-Pi54	SRR12887207	SRR12887207_NODE_27_length_222213_cov_37.295400	Oryza	462	0	187754	187293
AVR-Pi54	SRR12887208	SRR12887208_NODE_22_length_225700_cov_24.557705	Oryza	462	0	188673	188212
AVR-Pi54	SRR12887209	SRR12887209_NODE_50_length_145080_cov_32.141466	Oryza	462	0	36092	36553
AVR-Pi54	SRR12887210	SRR12887210_NODE_361_length_27359_cov_29.814456	Oryza	462	0	23275	23736
AVR-Pi54	SRR12887211	SRR12887211_NODE_69_length_123328_cov_26.937794	Oryza	462	0	36120	36581
AVR-Pi54	SRR12887212	SRR12887212_NODE_85_length_103843_cov_30.058382	Oryza	462	0	67738	67277
AVR-Pi54	SRR12887213	SRR12887213_NODE_60_length_124506_cov_33.727266	Oryza	462	0	37090	37551
AVR-Pi54	SRR12887214	SRR12887214_NODE_240_length_40197_cov_26.050374	Oryza	462	0	4086	3625
AVR-Pi54	SRR12887215	SRR12887215_NODE_94_length_103979_cov_27.466690	Oryza	462	0	67705	67244
AVR-Pi54	SRR14119005	SRR14119005_NODE_57_length_145762_cov_15.958449	Cenchrus	462	0	84450	83989
AVR-Pi54	SRR14119006	SRR14119006_NODE_142_length_83352_cov_13.658625	Avena	462	0	29054	28593
AVR-Pi54	SRR14119007	SRR14119007_NODE_261_length_54804_cov_18.456291	Avena	462	0	54007	53546
AVR-Pi54	SRR14119008	SRR14119008_NODE_429_length_29590_cov_15.694846	Elionorus	462	0	28798	28337
AVR-Pi54	SRR14119009	SRR14119009_NODE_49_length_137299_cov_13.940702	Avena	462	0	136506	136045
AVR-Pi54	SRR14119010	SRR14119010_NODE_377_length_40227_cov_14.402267	Melinis	462	0	39435	38974
AVR-Pi54	SRR14119011	SRR14119011_NODE_171_length_63957_cov_15.472433	Oryza	462	0	1164	703
AVR-Pi54	SRR14119017	SRR14119017_NODE_63_length_111919_cov_13.425788	Oryza	462	0	73253	72792
AVR-Pi54	SRR14119018	SRR14119018_NODE_474_length_29673_cov_16.722125	Triticum	462	0	819	1280
AVR-Pi54	SRR14119019	SRR14119019_NODE_399_length_35669_cov_16.318695	Triticum	462	0	34520	34981
AVR-Pi54	SRR14119020	SRR14119020_NODE_543_length_24207_cov_18.144219	Triticum	462	0	794	1255
AVR-Pi54	SRR14119021	SRR14119021_NODE_360_length_41683_cov_14.853037	Triticum	462	0	23423	23884
AVR-Pi54	SRR14119022	SRR14119022_NODE_1287_length_1967_cov_17.168783	Triticum	462	0	1169	708
AVR-Pi54	SRR14119023	SRR14119023_NODE_1027_length_1979_cov_19.021030	Triticum	462	0	1188	727
AVR-Pi54	SRR14119024	SRR14119024_NODE_632_length_18968_cov_17.076394	Triticum	462	0	18176	17715
AVR-Pi54	SRR14119025	SRR14119025_NODE_274_length_50897_cov_18.782480	Triticum	462	0	792	1253
AVR-Pi54	SRR14119026	SRR14119026_NODE_30_length_174119_cov_18.544386	Triticum	462	0	54129	53668
AVR-Pi54	SRR14119027	SRR14119027_NODE_971_length_1971_cov_13.866948	Triticum	462	0	1174	713
AVR-Pi54	SRR14119028	SRR14119028_NODE_263_length_48580_cov_16.767705	Oryza	462	0	25339	24878
AVR-Pi54	SRR14119029	SRR14119029_NODE_9_length_210476_cov_17.617935	Oryza	462	0	23230	23691
AVR-Pi54	SRR14705949	SRR14705949_NODE_555_length_24301_cov_63.834214	Triticum	462	0	23424	22963
AVR-Pi54	SRR14705950	SRR14705950_NODE_81_length_77212_cov_18.114034	Eleusine	462	0	53901	53440
AVR-Pi54	SRR14705951	SRR14705951_NODE_88_length_121477_cov_55.540321	Triticum	462	0	67691	67230
AVR-Pi54	SRR14705953	SRR14705953_NODE_183_length_77172_cov_59.991128	Triticum	462	0	23385	22924
AVR-Pi54	SRR14705954	SRR14705954_NODE_403_length_19037_cov_61.370833	Triticum	462	0	18201	17740
AVR-Pi54	SRR14705955	SRR14705955_NODE_62_length_180230_cov_46.037185	Triticum	462	0	86843	86382
AVR-Pi54	SRR14705956	SRR14705956_NODE_475_length_28569_cov_71.462340	Triticum	462	0	23439	22978
AVR-Pi54	SRR14705957	SRR14705957_NODE_390_length_25438_cov_23.729664	Stenotaphrum	462	0	23421	22960
AVR-Pi54	SRR14705959	SRR14705959_NODE_515_length_24509_cov_19.610020	Stenotaphrum	462	0	23357	23818
AVR-Pi54	SRR14705960	SRR14705960_NODE_577_length_20924_cov_32.471195	Stenotaphrum	462	0	1153	692
AVR-Pi54	SRR14705962	SRR14705962_NODE_3460_length_1994_cov_4.191751	Stenotaphrum	462	0	1213	752
AVR-Pi54	SRR14705963	SRR14705963_NODE_1810_length_4838_cov_8.149013	Setaria	462	0	4144	3683
AVR-Pi54	SRR14705964	SRR14705964_NODE_77_length_138204_cov_57.920711	Poa	462	0	68599	68138
AVR-Pi54	SRR14705965	SRR14705965_NODE_429_length_25649_cov_7.577306	Pennisetum	462	2.63e-170	15990	15529
AVR-Pi54	SRR14705966	SRR14705966_NODE_25_length_252028_cov_53.943830	Panicum	462	0	188061	188522
AVR-Pi54	SRR14705967	SRR14705967_NODE_45_length_190601_cov_70.500619	Oryza	462	0	122362	122823
AVR-Pi54	SRR14705968	SRR14705968_NODE_63_length_133713_cov_18.116189	Oryza	462	0	80116	79655
AVR-Pi54	SRR14705969	SRR14705969_NODE_164_length_53713_cov_15.897081	Oryza	462	0	28306	28767
AVR-Pi54	SRR14705971	SRR14705971_NODE_2_length_788499_cov_73.890032	Lolium	462	0	703869	704330
AVR-Pi54	SRR14705973	SRR14705973_NODE_55_length_180244_cov_66.817941	Lolium	462	0	93421	93882
AVR-Pi54	SRR14705974	SRR14705974_NODE_147_length_82341_cov_59.144632	Lolium	462	0	23300	23761
AVR-Pi54	SRR14705975	SRR14705975_NODE_505_length_19019_cov_71.505754	Lolium	462	0	830	1291
AVR-Pi54	SRR14705976	SRR14705976_NODE_22_length_196441_cov_76.861045	Leersia	462	0	10560	11021
AVR-Pi54	SRR14705977	SRR14705977_NODE_83_length_64952_cov_8.152241	Leersia	462	0	64299	63838
AVR-Pi54	SRR14705979	SRR14705979_NODE_14_length_249885_cov_41.159955	Eleusine	462	0	68831	68370
AVR-Pi54	SRR14705980	SRR14705980_NODE_135_length_86587_cov_62.553959	Eleusine	462	0	18690	19151
AVR-Pi54	SRR14705981	SRR14705981_NODE_33_length_254958_cov_44.168314	Eleusine	462	0	108325	107864
AVR-Pi54	SRR14705982	SRR14705982_NODE_5_length_399892_cov_54.669686	Eleusine	462	0	86852	86391
AVR-Pi54	SRR14705983	SRR14705983_NODE_50_length_61129_cov_5.766020	Eleusine	462	0	23386	22925
AVR-Pi54	SRR14705984	SRR14705984_NODE_419_length_25632_cov_5.101902	Eleusine	462	0	2122	2583
AVR-Pi54	SRR14705986	SRR14705986_NODE_70_length_105318_cov_27.903802	Urochloa	462	0	37025	37486
AVR-Pi54	SRR14705987	SRR14705987_NODE_101_length_105567_cov_27.011603	Urochloa	462	0	68473	68012
AVR-Pi54	SRR14705988	SRR14705988_NODE_713_length_20227_cov_37.410916	Triticum	462	0	18172	17711
AVR-Pi54	SRR14705989	SRR14705989_NODE_305_length_41690_cov_34.667179	Triticum	462	0	18168	17707
AVR-Pi54	SRR14705991	SRR14705991_NODE_1745_length_6321_cov_6.751534	Eleusine	462	0	4155	3694
AVR-Pi54	SRR14705992	SRR14705992_NODE_31_length_254972_cov_40.929814	Eleusine	462	0	146632	147093
AVR-Pi54	SRR14705993	SRR14705993_NODE_1520_length_1881_cov_37.431544	Digitaria	462	0	1114	653
AVR-Pi54	SRR14705994	SRR14705994_NODE_96_length_81995_cov_16.150944	Cynodon	462	0	58592	59053
AVR-Pi54	SRR14813096	SRR14813096_NODE_63_length_159935_cov_16.275751	NA	462	0	23508	23969
AVR-Pi54	SRR14813097	SRR14813097_NODE_6_length_417477_cov_17.062741	NA	462	0	185013	184552
AVR-Pi54	SRR14813098	SRR14813098_NODE_709_length_18604_cov_4.553355	NA	462	0	17804	17343
AVR-Pi54	SRR14813099	SRR14813099_NODE_2_length_549245_cov_13.167366	NA	462	0	187479	187018
AVR-Pi54	SRR14813100	SRR14813100_NODE_52_length_162442_cov_11.642115	NA	462	0	69139	69600
AVR-Pi54	SRR14813102	SRR14813102_NODE_12_length_280318_cov_17.851529	NA	462	0	93750	94211
AVR-Pi54	SRR16280147	SRR16280147_NODE_487_length_25483_cov_57.455246	Oryza	462	0	23480	23019
AVR-Pi54	SRR16282278	SRR16282278_NODE_47_length_179868_cov_85.062865	Oryza	462	0	147164	147625
AVR-Pi54	SRR16282279	SRR16282279_NODE_85_length_121316_cov_51.666504	Oryza	462	0	86730	86269
AVR-Pi54	SRR18092169	SRR18092169_NODE_100_length_78686_cov_11.431357	Oryza	462	0	25659	25198
AVR-Pi54	SRR18092170	SRR18092170_NODE_22_length_226244_cov_21.361600	Oryza	462	0	68365	67904
AVR-Pi54	SRR18092172	SRR18092172_NODE_201_length_57723_cov_34.622720	Oryza	462	0	4066	3605
AVR-Pi54	SRR18092173	SRR18092173_NODE_31_length_214979_cov_11.610165	Oryza	462	0	168214	168675
AVR-Pi54	SRR18092174	SRR18092174_NODE_35_length_181261_cov_40.000276	Oryza	462	0	157824	158285
AVR-Pi54	SRR18092175	SRR18092175_NODE_197_length_57741_cov_22.582446	Oryza	462	0	53677	54138
AVR-Pi54	SRR18092176	SRR18092176_NODE_487_length_24016_cov_16.684028	Oryza	462	0	23098	23559
AVR-Pi54	SRR18092177	SRR18092177_NODE_38_length_178389_cov_52.016800	Oryza	462	0	31605	31144
AVR-Pi54	SRR18092178	SRR18092178_NODE_121_length_72164_cov_55.501699	Oryza	462	0	53730	54191
AVR-Pi54	SRR18092179	SRR18092179_NODE_471_length_24212_cov_16.577679	Oryza	462	0	1047	586
AVR-Pi54	SRR18092180	SRR18092180_NODE_52_length_119764_cov_31.448362	Oryza	462	0	84979	84518
AVR-Pi54	SRR18092181	SRR18092181_NODE_53_length_150808_cov_59.480203	Oryza	462	0	146746	147207
AVR-Pi54	SRR18092182	SRR18092182_NODE_150_length_69824_cov_44.596569	Oryza	462	0	67788	67327
AVR-Pi54	SRR18092183	SRR18092183_NODE_20_length_225620_cov_27.719715	Oryza	462	0	67701	67240
AVR-Pi54	SRR18092184	SRR18092184_NODE_611_length_20268_cov_18.148073	Oryza	462	0	18258	17797
AVR-Pi54	SRR18092185	SRR18092185_NODE_48_length_150774_cov_17.541418	Oryza	462	0	146720	147181
AVR-Pi54	SRR18092187	SRR18092187_NODE_1877_length_3223_cov_29.184997	Oryza	462	0	1191	730
AVR-Pi54	SRR18092189	SRR18092189_NODE_188_length_59916_cov_43.826245	Oryza	462	0	25338	24877
AVR-Pi54	SRR18092190	SRR18092190_NODE_59_length_104738_cov_48.538225	Oryza	462	0	67716	67255
AVR-Pi54	SRR18092191	SRR18092191_NODE_65_length_105696_cov_37.685756	Oryza	462	0	4066	3605
AVR-Pi54	SRR18092192	SRR18092192_NODE_6_length_312028_cov_27.678921	Oryza	462	0	243808	244269
AVR-Pi54	SRR18092193	SRR18092193_NODE_30_length_121916_cov_20.485455	Oryza	462	0	4065	3604
AVR-Pi54	SRR18092194	SRR18092194_NODE_223_length_52710_cov_26.962966	Oryza	462	0	18171	17710
AVR-Pi54	SRR18092195	SRR18092195_NODE_86_length_96095_cov_35.493461	Oryza	462	0	3475	3014
AVR-Pi54	SRR18092196	SRR18092196_NODE_93_length_96902_cov_23.433581	Oryza	462	0	29223	29684
AVR-Pi54	SRR18092197	SRR18092197_NODE_56_length_121694_cov_22.582593	Oryza	462	0	25443	24982
AVR-Pi54	SRR18092198	SRR18092198_NODE_181_length_57739_cov_24.651272	Oryza	462	0	53678	54139
AVR-Pi54	SRR18092199	SRR18092199_NODE_5_length_343672_cov_18.645700	Oryza	462	0	157821	158282
AVR-Pi54	SRR18092200	SRR18092200_NODE_36_length_187490_cov_25.378457	Oryza	462	0	123489	123950
AVR-Pi54	SRR18092202	SRR18092202_NODE_482_length_24155_cov_10.461162	Oryza	462	0	23418	22957
AVR-Pi54	SRR18092203	SRR18092203_NODE_23_length_233399_cov_21.357655	Oryza	462	0	146732	147193
AVR-Pi54	SRR18092205	SRR18092205_NODE_2088_length_3236_cov_29.465337	Oryza	462	0	1198	737
AVR-Pi54	SRR18092206	SRR18092206_NODE_268_length_35850_cov_31.814777	Oryza	462	0	1174	713
AVR-Pi54	SRR18092207	SRR18092207_NODE_36_length_121298_cov_19.426235	Oryza	462	0	53611	54072
AVR-Pi54	SRR18092208	SRR18092208_NODE_79_length_65897_cov_11.945779	Oryza	462	0	31795	31334
AVR-Pi54	SRR18092209	SRR18092209_NODE_23_length_242461_cov_19.817571	Oryza	462	0	84638	84177
AVR-Pi54	SRR18092210	SRR18092210_NODE_12_length_343807_cov_22.336887	Oryza	462	0	157732	158193
AVR-Pi54	SRR18092211	SRR18092211_NODE_127_length_83278_cov_31.128306	Oryza	462	0	64949	64488
AVR-Pi54	SRR18092212	SRR18092212_NODE_178_length_58178_cov_38.186570	Oryza	462	0	54114	54575
AVR-Pi54	SRR18092213	SRR18092213_NODE_13_length_220053_cov_17.835303	Oryza	462	0	185547	185086
AVR-Pi54	SRR18092214	SRR18092214_NODE_28_length_225449_cov_14.335007	Oryza	462	0	157850	158311
AVR-Pi54	SRR18092215	SRR18092215_NODE_191_length_57725_cov_27.114531	Oryza	462	0	53659	54120
AVR-Pi54	SRR18092218	SRR18092218_NODE_370_length_25463_cov_20.822969	Oryza	462	0	2029	2490
AVR-Pi54	SRR18092219	SRR18092219_NODE_33_length_130884_cov_33.729059	Oryza	462	0	34594	35055
AVR-Pi54	SRR18092221	SRR18092221_NODE_36_length_161885_cov_17.559260	Oryza	462	0	157823	158284
AVR-Pi54	SRR18092222	SRR18092222_NODE_475_length_24055_cov_19.612667	Oryza	462	0	23183	23644
AVR-Pi54	SRR18092223	SRR18092223_NODE_1359_length_2904_cov_11.034398	Oryza	462	0	892	431
AVR-Pi54	SRR18092224	SRR18092224_NODE_68_length_127518_cov_27.986624	Oryza	462	0	93107	92646
AVR-Pi54	SRR18092225	SRR18092225_NODE_146_length_68749_cov_18.785152	Oryza	462	0	23173	23634
AVR-Pi54	SRR18092226	SRR18092226_NODE_13_length_271164_cov_46.022987	Oryza	462	0	124396	123935
AVR-Pi54	SRR18092227	SRR18092227_NODE_1876_length_3261_cov_29.232098	Oryza	462	0	1229	768
AVR-Pi54	SRR18092228	SRR18092228_NODE_494_length_25482_cov_92.865655	Oryza	462	0	2035	2496
AVR-Pi54	SRR18092229	SRR18092229_NODE_255_length_38065_cov_42.717142	Oryza	462	0	18279	17818
AVR-Pi54	SRR18092230	SRR18092230_NODE_598_length_20996_cov_32.314556	Oryza	462	0	1226	765
AVR-Pi54	SRR18092231	SRR18092231_NODE_70_length_70842_cov_27.067039	Oryza	462	0	2037	2498
AVR-Pi54	SRR18092232	SRR18092232_NODE_221_length_43984_cov_24.101487	Oryza	462	0	2030	2491
AVR-Pi54	SRR18092233	SRR18092233_NODE_301_length_38667_cov_43.476044	Oryza	462	0	34602	35063
AVR-Pi54	SRR18092234	SRR18092234_NODE_200_length_57663_cov_15.416487	Oryza	462	0	4065	3604
AVR-Pi54	SRR18092235	SRR18092235_NODE_15_length_188385_cov_17.908212	Oryza	462	0	86766	86305
AVR-Pi54	SRR18092236	SRR18092236_NODE_78_length_102987_cov_28.217736	Oryza	462	0	68418	67957
AVR-Pi54	SRR18092237	SRR18092237_NODE_26_length_226179_cov_14.780086	Oryza	462	0	157884	158345
AVR-Pi54	SRR18092238	SRR18092238_NODE_16_length_251125_cov_33.594407	Oryza	462	0	93214	92753
AVR-Pi54	SRR18092240	SRR18092240_NODE_61_length_70486_cov_21.267496	Oryza	462	0	68477	68016
AVR-Pi54	SRR18092241	SRR18092241_NODE_10_length_295630_cov_22.216668	Oryza	462	0	53477	53938
AVR-Pi54	SRR18092242	SRR18092242_NODE_11_length_243821_cov_19.788334	Oryza	462	0	185598	185137
AVR-Pi54	SRR18092243	SRR18092243_NODE_72_length_67004_cov_17.302947	Oryza	462	0	64997	64536
AVR-Pi54	SRR18092244	SRR18092244_NODE_16_length_178610_cov_43.626829	Oryza	462	0	93346	92885
AVR-Pi54	SRR18092245	SRR18092245_NODE_632_length_20183_cov_23.055694	Oryza	462	0	18173	17712
AVR-Pi54	SRR18092246	SRR18092246_NODE_124_length_77246_cov_22.112124	Oryza	462	0	23429	22968
AVR-Pi54	SRR18092247	SRR18092247_NODE_88_length_62763_cov_19.021002	Oryza	462	0	39564	39103
AVR-Pi54	SRR18092248	SRR18092248_NODE_136_length_52739_cov_17.242616	Oryza	462	0	18194	17733
AVR-Pi54	SRR18092249	SRR18092249_NODE_36_length_266276_cov_12.010525	NA	462	0	157929	158390
AVR-Pi54	SRR18092250	SRR18092250_NODE_6_length_328384_cov_22.450807	Oryza	462	0	68365	67904
AVR-Pi54	SRR18092251	SRR18092251_NODE_49_length_164827_cov_34.431821	Oryza	462	0	18194	17733
AVR-Pi54	SRR18092252	SRR18092252_NODE_74_length_117570_cov_20.681743	Oryza	462	0	63993	63532
AVR-Pi54	SRR18092253	SRR18092253_NODE_73_length_107942_cov_26.405489	Oryza	462	0	23214	23675
AVR-Pi54	SRR18092254	SRR18092254_NODE_397_length_25492_cov_21.687267	Oryza	462	0	23479	23018
AVR-Pi54	SRR18092255	SRR18092255_NODE_393_length_27202_cov_17.629130	Oryza	462	0	23158	23619
AVR-Pi54	SRR18092257	SRR18092257_NODE_48_length_161932_cov_18.731216	Oryza	462	0	157868	158329
AVR-Pi54	SRR18092258	SRR18092258_NODE_21_length_244479_cov_43.786265	Oryza	462	0	86695	86234
AVR-Pi54	SRR18092261	SRR18092261_NODE_617_length_20147_cov_14.086154	Oryza	462	0	2008	2469
AVR-Pi54	SRR18092262	SRR18092262_NODE_92_length_93925_cov_30.238298	Oryza	462	0	913	452
AVR-Pi54	SRR18092263	SRR18092263_NODE_335_length_35475_cov_21.241333	Oryza	462	0	926	465
AVR-Pi54	SRR18092264	SRR18092264_NODE_255_length_38643_cov_8.744402	Oryza	462	0	34579	35040
AVR-Pi54	SRR18092267	SRR18092267_NODE_9_length_343881_cov_12.204511	Oryza	462	0	157723	158184
AVR-Pi54	SRR18092268	SRR18092268_NODE_45_length_150821_cov_23.566162	Oryza	462	0	146757	147218
AVR-Pi54	SRR18092269	SRR18092269_NODE_291_length_38647_cov_22.272258	Oryza	462	0	4065	3604
AVR-Pi54	SRR18092270	SRR18092270_NODE_81_length_126644_cov_44.868156	Oryza	462	0	58332	58793
AVR-Pi54	SRR18092271	SRR18092271_NODE_45_length_127969_cov_60.540340	Oryza	462	0	93385	92924
AVR-Pi54	SRR18092272	SRR18092272_NODE_139_length_78839_cov_34.425378	Oryza	462	0	53530	53991
AVR-Pi54	SRR18092273	SRR18092273_NODE_53_length_145770_cov_65.211007	Oryza	462	0	23443	22982
AVR-Pi54	SRR18092274	SRR18092274_NODE_140_length_52157_cov_17.151376	Oryza	462	0	50151	49690
AVR-Pi54	SRR18092275	SRR18092275_NODE_27_length_186356_cov_29.890586	Oryza	462	0	122286	122747
AVR-Pi54	SRR18092276	SRR18092276_NODE_472_length_24232_cov_11.553708	Oryza	462	0	1072	611
AVR-Pi54	SRR18092277	SRR18092277_NODE_25_length_175954_cov_25.075748	Oryza	462	0	157822	158283
AVR-Pi54	SRR18092278	SRR18092278_NODE_93_length_93349_cov_17.580209	Oryza	462	0	34480	34941
AVR-Pi54	SRR18092280	SRR18092280_NODE_172_length_58838_cov_38.051542	Oryza	462	0	34234	34695
AVR-Pi54	SRR18092281	SRR18092281_NODE_648_length_20221_cov_18.554151	Oryza	462	0	18211	17750
AVR-Pi54	SRR18092282	SRR18092282_NODE_732_length_5422_cov_13.156885	Oryza	462	0	3427	2966
AVR-Pi54	SRR18092283	SRR18092283_NODE_55_length_148763_cov_22.415324	Oryza	462	0	123460	123921
AVR-Pi54	SRR18092284	SRR18092284_NODE_37_length_183203_cov_22.889925	Oryza	462	0	157920	158381
AVR-Pi54	SRR18092285	SRR18092285_NODE_1543_length_4840_cov_18.893208	Oryza	462	0	4065	3604
AVR-Pi54	SRR18092286	SRR18092286_NODE_962_length_11306_cov_16.639854	Oryza	462	0	1638	2099
AVR-Pi54	SRR18092287	SRR18092287_NODE_180_length_57541_cov_15.733813	Oryza	462	0	53530	53991
AVR-Pi54	SRR19854871	SRR19854871_NODE_547_length_18993_cov_60.022996	Triticum	462	0	798	1259
AVR-Pi54	SRR19854872	SRR19854872_NODE_449_length_29585_cov_64.710485	Triticum	462	0	28766	28305
AVR-Pi54	SRR20852131	SRR20852131_NODE_631_length_20248_cov_58.706460	Oryza	462	0	2030	2491
AVR-Pi54	SRR21640535	SRR21640535_NODE_66_length_121548_cov_52.194754	Oryza	462	0	67683	67222
AVR-Pi54	SRR21641436	SRR21641436_NODE_146_length_69763_cov_25.448512	Hordeum	462	0	67682	67221
AVR-Pi54	SRR21641438	SRR21641438_NODE_78_length_102311_cov_25.178972	Hordeum	462	0	34629	35090
AVR-Pi54	SRR21641439	SRR21641439_NODE_146_length_69765_cov_29.190822	Hordeum	462	0	2084	2545
AVR-Pi54	SRR21641441	SRR21641441_NODE_105_length_90965_cov_30.440311	Hordeum	462	0	67705	67244
AVR-Pi54	SRR21641442	SRR21641442_NODE_145_length_69773_cov_28.301294	Hordeum	462	0	2090	2551
AVR-Pi54	SRR21641443	SRR21641443_NODE_158_length_69735_cov_32.277054	Hordeum	462	0	67683	67222
AVR-Pi54	SRR21641445	SRR21641445_NODE_143_length_69751_cov_27.300055	Hordeum	462	0	2069	2530
AVR-Pi54	SRR21641447	SRR21641447_NODE_76_length_102244_cov_27.928157	Hordeum	462	0	67680	67219
AVR-Pi54	SRR21641449	SRR21641449_NODE_149_length_69772_cov_29.412598	Hordeum	462	0	2087	2548
AVR-Pi54	SRR21641451	SRR21641451_NODE_58_length_121563_cov_26.902219	Hordeum	462	0	67682	67221
AVR-Pi54	SRR21641453	SRR21641453_NODE_72_length_102304_cov_31.089595	Hordeum	462	0	34622	35083
AVR-Pi54	SRR21641455	SRR21641455_NODE_93_length_102296_cov_49.202624	Hordeum	462	0	34614	35075
AVR-Pi54	SRR23385021	SRR23385021_NODE_97_length_98996_cov_28.536479	Urochloa	462	0	64165	63704
AVR-Pi54	SRR23387524	SRR23387524_NODE_125_length_91310_cov_24.182757	Urochloa	462	0	23501	23962
AVR-Pi54	SRR23388169	SRR23388169_NODE_93_length_122267_cov_22.857100	Triticum	462	0	54078	54539
AVR-Pi54	SRR23388381	SRR23388381_NODE_115_length_123246_cov_16.629791	Urochloa	462	0	80129	79668
AVR-Pi54	SRR23388404	SRR23388404_NODE_488_length_26140_cov_21.094732	Leersia	462	0	832	1293
AVR-Pi54	SRR23400923	SRR23400923_NODE_449_length_28629_cov_25.053867	Triticum	462	0	23418	22957
AVR-Pi54	SRR23404000	SRR23404000_NODE_49_length_164716_cov_25.813100	Urochloa	462	0	96244	96705
AVR-Pi54	SRR23455553	SRR23455553_NODE_15_length_286915_cov_17.638392	Urochloa	462	0	23342	23803
AVR-Pi54	SRR23476220	SRR23476220_NODE_820_length_13227_cov_27.838023	Zingiber	462	1.81e-160	1169	1615
AVR-Pi54	SRR23491016	SRR23491016_NODE_90_length_102316_cov_35.317129	Urochloa	462	0	67684	67223
AVR-Pi54	SRR23498602	SRR23498602_NODE_84_length_113593_cov_28.240134	Urochloa	462	0	45840	46301
AVR-Pi54	SRR23567522	SRR23567522_NODE_302_length_46836_cov_16.643983	Eleusine	462	0	23367	23828
AVR-Pi54	SRR25528368	SRR25528368_NODE_158_length_87883_cov_34.436597	Triticum	462	0	840	1301
AVR-Pi54	SRR25528369	SRR25528369_NODE_1073_length_2107_cov_42.650202	Triticum	462	0	894	1355
AVR-Pi54	SRR25528370	SRR25528370_NODE_1889_length_1931_cov_70.483370	Triticum	462	0	1273	812
AVR-Pi54	SRR25528371	SRR25528371_NODE_216_length_53641_cov_41.391636	Triticum	462	0	51118	50657
AVR-Pi54	SRR25528372	SRR25528372_NODE_2639_length_1829_cov_28.353114	Triticum	462	0	742	1203
AVR-Pi54	SRR25528373	SRR25528373_NODE_729_length_19115_cov_60.843039	Bromus	462	0	18204	17743
AVR-Pi54	SRR25528374	SRR25528374_NODE_737_length_19114_cov_53.254069	Bromus	462	0	18306	17845
AVR-Pi54	SRR25528375	SRR25528375_NODE_499_length_30288_cov_33.897815	Eleusine	462	0	6864	7325
AVR-Pi54	SRR25528376	SRR25528376_NODE_741_length_15880_cov_31.603021	Triticum	462	0	1277	816
AVR-Pi54	SRR26305402	SRR26305402_NODE_90_length_122809_cov_29.586962	Triticum	462	0	93790	94251
AVR-Pi54	SRR3056583	SRR3056583_NODE_157_length_66911_cov_41.907922	Oryza	462	0	64918	64457
AVR-Pi54	SRR3056585	SRR3056585_NODE_108_length_77263_cov_141.177590	Eleusine	462	0	53974	53513
AVR-Pi54	SRR3056613	SRR3056613_NODE_39_length_187711_cov_18.883111	Oryza	462	0	53616	54077
AVR-Pi54	SRR3624698	SRR3624698_NODE_1672_length_1901_cov_41.212351	Triticum	462	0	1131	670
AVR-Pi54	SRR3624699	SRR3624699_NODE_1605_length_1900_cov_49.648780	Triticum	462	0	1130	669
AVR-Pi54	SRR3624700	SRR3624700_NODE_1683_length_1900_cov_47.997290	Triticum	462	0	1130	669
AVR-Pi54	SRR3624701	SRR3624701_NODE_747_length_19001_cov_55.232820	Triticum	462	0	18231	17770
AVR-Pi54	SRR3624702	SRR3624702_NODE_305_length_41690_cov_34.667179	Triticum	462	0	18168	17707
AVR-Pi54	SRR3624703	SRR3624703_NODE_713_length_20227_cov_37.410916	Triticum	462	0	18172	17711
AVR-Pi54	SRR3624705	SRR3624705_NODE_311_length_41741_cov_32.665427	Triticum	462	0	18159	17698
AVR-Pi54	SRR3624706	SRR3624706_NODE_724_length_19003_cov_31.406163	Triticum	462	0	18233	17772
AVR-Pi54	SRR6207174	SRR6207174_NODE_1673_length_1901_cov_30.375948	Urochloa	462	0	1130	669
AVR-Pi54	SRR6207175	SRR6207175_NODE_1510_length_1881_cov_37.431544	Digitaria	462	0	1114	653
AVR-Pi54	SRR6207176	SRR6207176_NODE_734_length_19016_cov_39.096461	Urochloa	462	0	18246	17785
AVR-Pi54	SRR6207177	SRR6207177_NODE_754_length_18938_cov_36.151194	Urochloa	462	0	18168	17707
AVR-Pi54	SRR6207178	SRR6207178_NODE_1802_length_1900_cov_33.447696	Avena	462	0	1130	669
AVR-Pi54	SRR6207179	SRR6207179_NODE_1902_length_1900_cov_33.282385	Echinochloa	462	0	1130	669
AVR-Pi54	SRR6207180	SRR6207180_NODE_1690_length_1900_cov_36.734417	Eleusine	462	0	1130	669
AVR-Pi54	SRR6207181	SRR6207181_NODE_737_length_19018_cov_38.880399	Urochloa	462	0	18248	17787
AVR-Pi54	SRR6207182	SRR6207182_NODE_1702_length_1900_cov_41.562602	Cenchrus	462	0	771	1232
AVR-Pi54	SRR6207183	SRR6207183_NODE_1861_length_1901_cov_37.497291	Digitaria	462	0	1131	670
AVR-Pi54	SRR6227418	SRR6227418_NODE_297_length_37939_cov_26.361206	Oryza	462	0	19744	20205
AVR-Pi54	SRR6227419	SRR6227419_NODE_242_length_41210_cov_48.310967	Oryza	462	0	18179	17718
AVR-Pi54	SRR6227503	SRR6227503_NODE_252_length_43233_cov_22.151821	NA	462	0	23497	23036
AVR-Pi54	SRR6227504	SRR6227504_NODE_381_length_32324_cov_25.286259	NA	462	0	796	1257
AVR-Pi54	SRR6384767	SRR6384767_NODE_275_length_41554_cov_9.025532	Hordeum	462	0	4223	3762
AVR-Pi54	SRR6384773	SRR6384773_NODE_207_length_41883_cov_6.756016	Oryza	462	0	34641	35102
AVR-Pi54	SRR6384775	SRR6384775_NODE_188_length_48745_cov_7.510089	Oryza	462	0	23349	23810
AVR-Pi54	SRR6384776	SRR6384776_NODE_459_length_27312_cov_7.786231	Oryza	462	0	25282	24821
AVR-Pi54	SRR6384777	SRR6384777_NODE_133_length_63944_cov_7.880079	Oryza	462	0	54296	54757
AVR-Pi54	SRR6384778	SRR6384778_NODE_278_length_41651_cov_8.069587	Oryza	462	0	34997	35458
AVR-Pi54	SRR6384779	SRR6384779_NODE_105_length_53582_cov_6.463545	Oryza	462	0	2118	2579
AVR-Pi54	SRR6384780	SRR6384780_NODE_98_length_62628_cov_6.952775	Oryza	462	0	37307	37768
AVR-Pi54	SRR6384781	SRR6384781_NODE_459_length_27474_cov_7.201664	Oryza	462	0	2047	2508
AVR-Pi54	SRR6384782	SRR6384782_NODE_95_length_67235_cov_6.855162	Oryza	462	0	65220	64759
AVR-Pi54	SRR6384783	SRR6384783_NODE_448_length_27449_cov_7.450241	Oryza	462	0	23184	23645
AVR-Pi54	SRR6384787	SRR6384787_NODE_455_length_27225_cov_7.112204	Oryza	462	0	4083	3622
AVR-Pi54	SRR6384790	SRR6384790_NODE_99_length_67928_cov_7.197315	Oryza	462	0	23474	23013
AVR-Pi54	SRR6384796	SRR6384796_NODE_206_length_48650_cov_7.128425	Oryza	462	0	23342	23803
AVR-Pi54	SRR6384798	SRR6384798_NODE_439_length_27210_cov_8.244204	Hordeum	462	0	1977	2438
AVR-Pi54	SRR6384802	SRR6384802_NODE_448_length_27406_cov_6.784368	Oryza	462	0	4247	3786
AVR-Pi54	SRR6384803	SRR6384803_NODE_59_length_88334_cov_8.427230	Oryza	462	0	20338	20799
AVR-Pi54	SRR6669137	SRR6669137_NODE_68_length_138212_cov_19.559952	Oryza	462	0	84557	84096
AVR-Pi54	SRR6669138	SRR6669138_NODE_28_length_266282_cov_17.358583	Oryza	462	0	157822	158283
AVR-Pi54	SRR6669139	SRR6669139_NODE_186_length_57710_cov_14.874079	Oryza	462	0	53647	54108
AVR-Pi54	SRR6669140	SRR6669140_NODE_78_length_131133_cov_14.171605	Oryza	462	0	96728	96267
AVR-Pi54	SRR6669141	SRR6669141_NODE_90_length_118972_cov_13.701913	Oryza	462	0	84555	84094
AVR-Pi54	SRR6669142	SRR6669142_NODE_69_length_142891_cov_19.349973	Oryza	462	0	34419	34880
AVR-Pi54	SRR6669143	SRR6669143_NODE_84_length_121002_cov_19.657639	Oryza	462	0	34248	34709
AVR-Pi54	SRR6669144	SRR6669144_NODE_37_length_220231_cov_16.547885	Oryza	462	0	185828	185367
AVR-Pi54	SRR6669145	SRR6669145_NODE_72_length_142699_cov_20.967854	Oryza	462	0	108456	107995
AVR-Pi54	SRR6669146	SRR6669146_NODE_54_length_162133_cov_21.818089	Oryza	462	0	108568	108107
AVR-Pi54	SRR6669147	SRR6669147_NODE_73_length_138209_cov_16.738880	Oryza	462	0	84557	84096
AVR-Pi54	SRR6669148	SRR6669148_NODE_67_length_142958_cov_19.935025	Oryza	462	0	108437	107976
AVR-Pi54	SRR6669149	SRR6669149_NODE_98_length_102715_cov_15.921189	Oryza	462	0	68301	67840
AVR-Pi54	SRR6669150	SRR6669150_NODE_61_length_142953_cov_19.367745	Oryza	462	0	108543	108082
AVR-Pi54	SRR6669151	SRR6669151_NODE_52_length_133126_cov_40.698529	Oryza	462	0	101596	102057
AVR-Pi54	SRR6669152	SRR6669152_NODE_193_length_60580_cov_34.060507	Oryza	462	0	23511	23050
AVR-Pi54	SRR6669153	SRR6669153_NODE_62_length_130068_cov_31.633744	Oryza	462	0	37081	37542
AVR-Pi54	SRR6669154	SRR6669154_NODE_84_length_104858_cov_35.886289	Oryza	462	0	37083	37544
AVR-Pi54	SRR6669155	SRR6669155_NODE_135_length_83743_cov_30.643523	Oryza	462	0	58398	58859
AVR-Pi54	SRR6669156	SRR6669156_NODE_67_length_121553_cov_29.162302	Oryza	462	0	67867	67406
AVR-Pi54	SRR6669157	SRR6669157_NODE_49_length_132991_cov_36.802484	Oryza	462	0	31476	31015
AVR-Pi54	SRR6669158	SRR6669158_NODE_61_length_98715_cov_31.963219	Oryza	462	0	34664	35125
AVR-Pi54	SRR6669159	SRR6669159_NODE_176_length_57712_cov_12.243648	Oryza	462	0	53660	54121
AVR-Pi54	SRR6669160	SRR6669160_NODE_155_length_62440_cov_31.434504	Oryza	462	0	25362	24901
AVR-Pi54	SRR6669161	SRR6669161_NODE_59_length_102458_cov_28.085231	Oryza	462	0	34682	35143
AVR-Pi54	SRR6669162	SRR6669162_NODE_15_length_292392_cov_18.058898	Oryza	462	0	134514	134053
AVR-Pi54	SRR6669163	SRR6669163_NODE_244_length_46788_cov_42.366316	Oryza	462	0	23507	23046
AVR-Pi54	SRR6669164	SRR6669164_NODE_94_length_110423_cov_13.063186	Oryza	462	0	1998	2459
AVR-Pi54	SRR6669165	SRR6669165_NODE_74_length_87325_cov_26.714913	Oryza	462	0	64083	63622
AVR-Pi54	SRR6669166	SRR6669166_NODE_452_length_25526_cov_31.749077	Oryza	462	0	23484	23023
AVR-Pi54	SRR6669167	SRR6669167_NODE_67_length_143031_cov_18.646991	Oryza	462	0	108477	108016
AVR-Pi54	SRR6669168	SRR6669168_NODE_85_length_118943_cov_17.429946	Oryza	462	0	34396	34857
AVR-Pi54	SRR6669169	SRR6669169_NODE_47_length_161928_cov_17.206807	Oryza	462	0	53587	54048
AVR-Pi54	SRR6669170	SRR6669170_NODE_68_length_142872_cov_17.087804	Oryza	462	0	34412	34873
AVR-Pi54	SRR6669171	SRR6669171_NODE_26_length_266149_cov_9.954648	Oryza	462	0	108350	107889
AVR-Pi54	SRR6669172	SRR6669172_NODE_12_length_343546_cov_17.375495	Oryza	462	0	157766	158227
AVR-Pi54	SRR6669173	SRR6669173_NODE_14_length_255088_cov_22.123898	Oryza	462	0	108443	107982
AVR-Pi54	SRR6669175	SRR6669175_NODE_46_length_156156_cov_31.853588	Oryza	462	0	4064	3603
AVR-Pi54	SRR6669176	SRR6669176_NODE_120_length_84948_cov_21.577397	Oryza	462	0	84204	83743
AVR-Pi54	SRR6669177	SRR6669177_NODE_113_length_94127_cov_22.937909	Oryza	462	0	92973	93434
AVR-Pi54	SRR6669178	SRR6669178_NODE_104_length_102153_cov_18.182658	Oryza	462	0	34469	34930
AVR-Pi54	SRR6669179	SRR6669179_NODE_58_length_162050_cov_19.155507	Oryza	462	0	108431	107970
AVR-Pi54	SRR6669180	SRR6669180_NODE_199_length_59960_cov_19.340650	Oryza	462	0	25362	24901
AVR-Pi54	SRR6669182	SRR6669182_NODE_29_length_239682_cov_11.533124	Oryza	462	0	53637	54098
AVR-Pi54	SRR6669183	SRR6669183_NODE_37_length_179731_cov_21.975105	Oryza	462	0	92982	93443
AVR-Pi54	SRR6669189	SRR6669189_NODE_176_length_62446_cov_26.911302	Oryza	462	0	37099	37560
AVR-Pi54	SRR6669190	SRR6669190_NODE_182_length_60523_cov_31.460609	Oryza	462	0	23497	23036
AVR-Pi54	SRR6669191	SRR6669191_NODE_75_length_91079_cov_29.135442	Oryza	462	0	67821	67360
AVR-Pi54	SRR6669192	SRR6669192_NODE_118_length_92779_cov_12.328286	Oryza	462	0	88715	89176
AVR-Pi54	SRR6669193	SRR6669193_NODE_181_length_60064_cov_17.907947	Oryza	462	0	34672	35133
AVR-Pi54	SRR6669195	SRR6669195_NODE_232_length_48654_cov_28.971633	Oryza	462	0	23266	23727
AVR-Pi54	SRR6669196	SRR6669196_NODE_107_length_95034_cov_15.901220	Oryza	462	0	93040	92579
AVR-Pi54	SRR6669197	SRR6669197_NODE_27_length_266095_cov_14.234239	Oryza	462	0	157739	158200
AVR-Pi54	SRR6669198	SRR6669198_NODE_25_length_259643_cov_13.585851	Oryza	462	0	101930	101469
AVR-Pi54	SRR6669199	SRR6669199_NODE_231_length_48695_cov_30.624254	Oryza	462	0	25393	24932
AVR-Pi54	SRR6669200	SRR6669200_NODE_239_length_49932_cov_30.075238	Oryza	462	0	26690	26229
AVR-Pi54	SRR6669201	SRR6669201_NODE_22_length_266241_cov_12.159201	Oryza	462	0	108428	107967
AVR-Pi54	SRR6669202	SRR6669202_NODE_31_length_222716_cov_14.488265	Oryza	462	0	36959	37420
AVR-Pi54	SRR6669204	SRR6669204_NODE_16_length_281037_cov_16.165423	Oryza	462	0	134374	133913
AVR-Pi54	SRR6669205	SRR6669205_NODE_158_length_59986_cov_27.469212	Oryza	462	0	34632	35093
AVR-Pi54	SRR6669206	SRR6669206_NODE_54_length_161907_cov_13.758681	Oryza	462	0	157841	158302
AVR-Pi54	SRR6669207	SRR6669207_NODE_86_length_104843_cov_33.020932	Oryza	462	0	37085	37546
AVR-Pi54	SRR6669208	SRR6669208_NODE_96_length_97137_cov_28.074212	Oryza	462	0	4090	3629
AVR-Pi54	SRR6669209	SRR6669209_NODE_190_length_62492_cov_26.371882	Oryza	462	0	58406	58867
AVR-Pi54	SRR6669210	SRR6669210_NODE_12_length_236776_cov_27.876357	Oryza	462	0	54037	54498
AVR-Pi54	SRR6669211	SRR6669211_NODE_89_length_82259_cov_27.414981	Oryza	462	0	59022	58561
AVR-Pi54	SRR6669212	SRR6669212_NODE_434_length_25501_cov_23.737728	Oryza	462	0	2038	2499
AVR-Pi54	SRR6669213	SRR6669213_NODE_90_length_119174_cov_16.378339	Oryza	462	0	34545	35006
AVR-Pi54	SRR6669214	SRR6669214_NODE_155_length_61074_cov_30.315294	Oryza	462	0	59006	58545
AVR-Pi54	SRR6669215	SRR6669215_NODE_38_length_187624_cov_18.661010	Oryza	462	0	53606	54067
AVR-Pi54	SRR6669216	SRR6669216_NODE_175_length_57638_cov_10.806974	Oryza	462	0	53576	54037
AVR-Pi54	SRR6669217	SRR6669217_NODE_28_length_225946_cov_14.315872	Oryza	462	0	68215	67754
AVR-Pi54	SRR6669218	SRR6669218_NODE_55_length_166644_cov_10.853352	Oryza	462	0	58298	58759
AVR-Pi54	SRR6669219	SRR6669219_NODE_166_length_57670_cov_14.153970	Oryza	462	0	53609	54070
AVR-Pi54	SRR6669220	SRR6669220_NODE_69_length_136383_cov_14.241103	Oryza	462	0	1988	2449
AVR-Pi54	SRR6669221	SRR6669221_NODE_167_length_57703_cov_13.927474	Oryza	462	0	53642	54103
AVR-Pi54	SRR6669222	SRR6669222_NODE_173_length_57642_cov_12.292253	Oryza	462	0	53580	54041
AVR-Pi54	SRR6669223	SRR6669223_NODE_167_length_57689_cov_14.355415	Oryza	462	0	53628	54089
AVR-Pi54	SRR6669224	SRR6669224_NODE_42_length_170047_cov_15.748376	Oryza	462	0	146620	147081
AVR-Pi54	SRR7503877	SRR7503877_NODE_106_length_90764_cov_26.170198	Oryza	462	0	27584	28045
AVR-Pi54	SRR8258942	SRR8258942_NODE_234_length_58044_cov_23.035292	Eleusine	462	0	4229	3768
AVR-Pi54	SRR9936845	SRR9936845_NODE_70_length_111813_cov_20.848072	NA	462	0	65088	64627
AVR-Pi54	SRR9936846	SRR9936846_NODE_21_length_223958_cov_30.551121	NA	462	0	186939	186478
AVR-Pi54	SRR9936847	SRR9936847_NODE_49_length_140915_cov_27.557162	NA	462	0	86850	86389
AVR-Pi54	SRR9983182	SRR9983182_NODE_83_length_73284_cov_40.943479	Eleusine	462	0	23324	23785
AVR-Pi54	SRR9983183	SRR9983183_NODE_221_length_46695_cov_44.829052	Eleusine	462	0	23416	22955
AVR-Pi54	SRR9983184	SRR9983184_NODE_276_length_42129_cov_40.500238	Eleusine	462	0	13348	13809
AVR-Pi54	SRR9983185	SRR9983185_NODE_197_length_52105_cov_39.161979	Eleusine	462	0	23326	23787
AVR-Pi54	SRR9983186	SRR9983186_NODE_189_length_52057_cov_40.369890	Eleusine	462	0	23321	23782
AVR-Pi54	SRR9989235	SRR9989235_NODE_230_length_46757_cov_37.964584	Eleusine	462	0	23299	23760
AVR-Pi54	SRR9989236	SRR9989236_NODE_45_length_91745_cov_44.336754	Eleusine	462	0	62978	63439
AVR-Pi54	SRR9989237	SRR9989237_NODE_580_length_25457_cov_45.781001	Eleusine	462	0	23407	22946
AVR-Pi54	SRR9989238	SRR9989238_NODE_533_length_25516_cov_48.031106	Eleusine	462	0	2056	2517
AVR-Pi54	SRR9989239	SRR9989239_NODE_76_length_73274_cov_27.107568	Eleusine	462	0	23303	23764
AVR-Pi54	SRR9993988	SRR9993988_NODE_219_length_46707_cov_38.789741	Eleusine	462	0	23281	23742
AVR-Pi54	SRR9993989	SRR9993989_NODE_83_length_73532_cov_40.854133	Eleusine	462	0	23450	23911
AVR-Pi54	SRR9993990	SRR9993990_NODE_189_length_52115_cov_41.418191	Eleusine	462	0	2028	2489
AVR-Pi54	SRR9993991	SRR9993991_NODE_190_length_52154_cov_45.388146	Eleusine	462	0	2048	2509
AVR-Pi54	SRR9993992	SRR9993992_NODE_581_length_25426_cov_40.485160	Eleusine	462	0	2015	2476
AVR-Pi54	SRR9993993	SRR9993993_NODE_211_length_46694_cov_39.516928	Eleusine	462	0	23280	23741
AVR-Pi54	T3	T3_CP132163.1_Pyricularia_oryzae_strain_T3_chromosome_4	Triticum	462	0	1083774	1083313
AVR-Pi54	TF05-1MC7	TF05-1MC7_CM070244.1_Pyricularia_oryzae_strain_TF05-1MC7_chromosome_4,_whole_genome_shotgun_sequence	Lolium	462	0	1092443	1091982
AVR-Pi54	TGR2	TGR2_CM060135.1_Pyricularia_oryzae_strain_TRG2_chromosome_4,_whole_genome_shotgun_sequence	Oryza	462	0	937499	937038
AVR-Pi54	W97-11	W97-11_KZ614057.1_Magnaporthe_grisea_W97-11_Scaffold_28	Digitaria	468	4.25e-167	222887	222420
AVR-Pi54	ZM1-2	ZM1-2_CM048862.1_Pyricularia_oryzae_strain_ZM1-2_chromosome_4,_whole_genome_shotgun_sequence	Triticum	462	0	1037696	1037235
AVR-Pi9	70-15	70-15_NC_017854.1_Pyricularia_oryzae_70-15_chromosome_7,_whole_genome_shotgun_sequence	Oryza	342	8.51e-176	2260829	2260488
AVR-Pi9	B71	B71_CP060336.1_Pyricularia_oryzae_strain_B71_chromosome_7	Triticum	360	5.74e-159	2737264	2736905
AVR-Pi9	DRR059884	DRR059884_NODE_73_length_120341_cov_19.590867	Oryza	342	0	2036	2377
AVR-Pi9	DRR059885	DRR059885_NODE_46_length_155118_cov_20.400095	Setaria	342	0	1101	1442
AVR-Pi9	DRR059886	DRR059886_NODE_407_length_26435_cov_20.258832	Triticum	360	2.13e-155	24173	23814
AVR-Pi9	DRR059887	DRR059887_NODE_123_length_91631_cov_19.874716	Avena	342	0	90691	90350
AVR-Pi9	DRR059888	DRR059888_NODE_25_length_159826_cov_23.029692	Eleusine	360	2.13e-155	118467	118108
AVR-Pi9	DRR079310	DRR079310_NODE_779_length_15037_cov_18.083166	Triticum	360	2.13e-155	10950	10591
AVR-Pi9	DRR079311	DRR079311_NODE_1888_length_2358_cov_12.866428	Triticum	342	0	1099	1440
AVR-Pi9	DRR079312	DRR079312_NODE_1703_length_2725_cov_13.087760	Lolium	342	0	1466	1807
AVR-Pi9	DRR079314	DRR079314_NODE_387_length_33845_cov_16.448307	Urochloa	360	2.13e-155	12485	12126
AVR-Pi9	DRR342044	DRR342044_NODE_645_length_11138_cov_20.308056	Oryza	342	0	3775	4116
AVR-Pi9	DRR342045	DRR342045_NODE_43_length_145950_cov_18.453509	Oryza	342	0	144487	144146
AVR-Pi9	DRR342046	DRR342046_NODE_426_length_28862_cov_8.009882	Oryza	342	0	8482	8823
AVR-Pi9	DRR342047	DRR342047_NODE_546_length_22310_cov_15.419961	Oryza	342	0	18405	18064
AVR-Pi9	DRR342048	DRR342048_NODE_386_length_32248_cov_14.474985	Oryza	342	0	11861	12202
AVR-Pi9	DRR342049	DRR342049_NODE_39_length_121242_cov_22.305748	Oryza	342	0	8274	8615
AVR-Pi9	DRR342050	DRR342050_NODE_596_length_19769_cov_15.212046	Oryza	342	0	18338	17997
AVR-Pi9	DRR342051	DRR342051_NODE_24_length_138755_cov_14.754263	Oryza	342	0	120452	120793
AVR-Pi9	DRR342052	DRR342052_NODE_13_length_155321_cov_16.248193	Oryza	342	0	12128	12469
AVR-Pi9	DRR445890	DRR445890_NODE_28_length_155575_cov_23.676476	Oryza	342	0	143442	143101
AVR-Pi9	DRR445891	DRR445891_NODE_589_length_19698_cov_15.622911	Oryza	342	0	18374	18033
AVR-Pi9	DRR445892	DRR445892_NODE_445_length_27018_cov_15.142465	Oryza	342	0	18523	18182
AVR-Pi9	DRR445893	DRR445893_NODE_22_length_198808_cov_13.649345	Oryza	342	0	186998	186657
AVR-Pi9	DRR445894	DRR445894_NODE_28_length_159508_cov_17.478571	Oryza	342	0	152811	152470
AVR-Pi9	DRR445895	DRR445895_NODE_5_length_353326_cov_17.848004	Oryza	342	0	11839	12180
AVR-Pi9	DRR445896	DRR445896_NODE_21_length_155082_cov_16.177089	Oryza	342	0	143223	142882
AVR-Pi9	DRR445897	DRR445897_NODE_584_length_14343_cov_15.185133	Oryza	342	0	6979	7320
AVR-Pi9	DRR445898	DRR445898_NODE_644_length_13450_cov_16.009157	Oryza	342	0	12217	12558
AVR-Pi9	DRR445899	DRR445899_NODE_505_length_14859_cov_12.267309	Oryza	342	0	7497	7838
AVR-Pi9	EA18	EA18_CP091464.1_Pyricularia_oryzae_isolate_EA18_chromosome_7	Oryza	342	8.51e-176	3024989	3024648
AVR-Pi9	SRR10271354	SRR10271354_NODE_520_length_22134_cov_44.891390	Oryza	342	0	18226	17885
AVR-Pi9	SRR10271355	SRR10271355_NODE_354_length_29991_cov_53.123831	Oryza	342	0	11767	12108
AVR-Pi9	SRR10271356	SRR10271356_NODE_381_length_30016_cov_39.246687	Oryza	342	0	11779	12120
AVR-Pi9	SRR10271357	SRR10271357_NODE_36_length_164636_cov_66.717572	Oryza	342	0	152846	152505
AVR-Pi9	SRR11528297	SRR11528297_NODE_51_length_164636_cov_63.892865	Oryza	342	0	11791	12132
AVR-Pi9	SRR11528298	SRR11528298_NODE_61_length_164637_cov_84.899520	Oryza	342	0	152847	152506
AVR-Pi9	SRR11528299	SRR11528299_NODE_57_length_164635_cov_78.736628	Oryza	342	0	152845	152504
AVR-Pi9	SRR11528300	SRR11528300_NODE_49_length_164630_cov_76.138083	Oryza	342	0	11790	12131
AVR-Pi9	SRR11528301	SRR11528301_NODE_54_length_164638_cov_67.484604	Oryza	342	0	11792	12133
AVR-Pi9	SRR11528302	SRR11528302_NODE_53_length_164634_cov_75.710538	Oryza	342	0	11790	12131
AVR-Pi9	SRR11528303	SRR11528303_NODE_53_length_164634_cov_71.397051	Oryza	342	0	11791	12132
AVR-Pi9	SRR11528304	SRR11528304_NODE_54_length_164636_cov_69.648973	Oryza	342	0	11791	12132
AVR-Pi9	SRR11528305	SRR11528305_NODE_53_length_164636_cov_71.566046	Oryza	342	0	11791	12132
AVR-Pi9	SRR11836441	SRR11836441_NODE_27_length_192071_cov_13.299251	Eleusine	360	2.13e-155	155223	154864
AVR-Pi9	SRR11836442	SRR11836442_NODE_48_length_169341_cov_11.551227	Eleusine	360	2.13e-155	13246	13605
AVR-Pi9	SRR11836445	SRR11836445_NODE_18_length_294161_cov_11.250559	Setaria	342	0	293060	292719
AVR-Pi9	SRR11836446	SRR11836446_NODE_730_length_3069_cov_10.609821	Setaria	342	0	1093	1434
AVR-Pi9	SRR12101022	SRR12101022_NODE_909_length_14832_cov_38.443053	Eleusine	360	1.16e-153	678	1037
AVR-Pi9	SRR12101023	SRR12101023_NODE_892_length_15535_cov_48.623062	Eleusine	360	1.16e-153	14159	13800
AVR-Pi9	SRR12101029	SRR12101029_NODE_438_length_30318_cov_45.178601	Eleusine	360	2.13e-155	16165	16524
AVR-Pi9	SRR12102167	SRR12102167_NODE_731_length_20003_cov_30.940646	Eleusine	360	2.13e-155	16165	16524
AVR-Pi9	SRR12102168	SRR12102168_NODE_515_length_26350_cov_43.467503	Eleusine	360	2.13e-155	13248	13607
AVR-Pi9	SRR12887168	SRR12887168_NODE_224_length_39371_cov_26.169084	Oryza	342	0	37387	37046
AVR-Pi9	SRR12887169	SRR12887169_NODE_6_length_470522_cov_25.467961	Oryza	342	0	1952	2293
AVR-Pi9	SRR12887170	SRR12887170_NODE_1244_length_3024_cov_25.873431	Oryza	342	0	1934	2275
AVR-Pi9	SRR12887171	SRR12887171_NODE_33_length_165350_cov_25.238278	Oryza	342	0	32657	32998
AVR-Pi9	SRR12887172	SRR12887172_NODE_1_length_755142_cov_26.301266	Oryza	342	0	2003	2344
AVR-Pi9	SRR12887176	SRR12887176_NODE_60_length_154793_cov_8.176976	Oryza	342	0	1914	2255
AVR-Pi9	SRR12887177	SRR12887177_NODE_1564_length_3009_cov_9.246930	Oryza	342	0	1919	2260
AVR-Pi9	SRR12887178	SRR12887178_NODE_136_length_87703_cov_10.764362	Oryza	342	0	85740	85399
AVR-Pi9	SRR12887179	SRR12887179_NODE_369_length_28675_cov_12.561578	Oryza	342	0	26703	26362
AVR-Pi9	SRR12887180	SRR12887180_NODE_35_length_189974_cov_15.466253	Oryza	342	0	188076	187735
AVR-Pi9	SRR12887181	SRR12887181_NODE_481_length_17798_cov_23.456182	Oryza	342	0	15848	15507
AVR-Pi9	SRR12887182	SRR12887182_NODE_60_length_154788_cov_15.849616	Oryza	342	0	152837	152496
AVR-Pi9	SRR12887183	SRR12887183_NODE_128_length_90217_cov_20.248735	Oryza	342	0	88264	87923
AVR-Pi9	SRR12887184	SRR12887184_NODE_663_length_11138_cov_15.870084	Oryza	342	0	1930	2271
AVR-Pi9	SRR12887185	SRR12887185_NODE_287_length_39367_cov_17.912344	Oryza	342	0	1975	2316
AVR-Pi9	SRR12887186	SRR12887186_NODE_128_length_90226_cov_16.326482	Oryza	342	0	1961	2302
AVR-Pi9	SRR12887187	SRR12887187_NODE_543_length_15680_cov_29.195283	Oryza	360	2.13e-155	13563	13204
AVR-Pi9	SRR12887188	SRR12887188_NODE_513_length_15578_cov_25.377653	Oryza	360	2.13e-155	13563	13204
AVR-Pi9	SRR12887189	SRR12887189_NODE_540_length_15683_cov_30.081315	Oryza	360	2.13e-155	2121	2480
AVR-Pi9	SRR12887190	SRR12887190_NODE_323_length_28616_cov_21.981008	Oryza	342	0	1883	2224
AVR-Pi9	SRR12887191	SRR12887191_NODE_41_length_154829_cov_25.507147	Oryza	342	0	152859	152518
AVR-Pi9	SRR12887192	SRR12887192_NODE_430_length_17760_cov_22.886162	Oryza	342	0	1940	2281
AVR-Pi9	SRR12887193	SRR12887193_NODE_699_length_9274_cov_26.788844	Oryza	342	0	7328	6987
AVR-Pi9	SRR12887194	SRR12887194_NODE_421_length_18390_cov_30.789002	Oryza	342	0	2047	2388
AVR-Pi9	SRR12887195	SRR12887195_NODE_386_length_24374_cov_28.470881	Oryza	342	0	22440	22099
AVR-Pi9	SRR12887196	SRR12887196_NODE_5_length_347718_cov_41.257565	Oryza	342	0	345738	345397
AVR-Pi9	SRR12887197	SRR12887197_NODE_52_length_154801_cov_28.773823	Oryza	342	0	152849	152508
AVR-Pi9	SRR12887198	SRR12887198_NODE_409_length_18378_cov_28.166712	Oryza	342	0	1990	2331
AVR-Pi9	SRR12887199	SRR12887199_NODE_421_length_17835_cov_31.420768	Oryza	342	0	15848	15507
AVR-Pi9	SRR12887200	SRR12887200_NODE_1288_length_3013_cov_31.098774	Oryza	342	0	1923	2264
AVR-Pi9	SRR12887201	SRR12887201_NODE_428_length_17875_cov_29.938813	Oryza	342	0	2021	2362
AVR-Pi9	SRR12887202	SRR12887202_NODE_151_length_71285_cov_37.782567	Oryza	342	0	32603	32944
AVR-Pi9	SRR12887203	SRR12887203_NODE_76_length_143063_cov_25.892276	Oryza	342	0	141149	140808
AVR-Pi9	SRR12887204	SRR12887204_NODE_7_length_323427_cov_29.558747	Oryza	342	0	2072	2413
AVR-Pi9	SRR12887205	SRR12887205_NODE_699_length_9283_cov_26.079079	Oryza	342	0	1932	2273
AVR-Pi9	SRR12887206	SRR12887206_NODE_5_length_347699_cov_26.544140	Oryza	342	0	1981	2322
AVR-Pi9	SRR12887207	SRR12887207_NODE_1_length_490037_cov_36.625361	Oryza	342	0	1998	2339
AVR-Pi9	SRR12887208	SRR12887208_NODE_118_length_81964_cov_24.621564	Oryza	342	0	1927	2268
AVR-Pi9	SRR12887209	SRR12887209_NODE_44_length_155021_cov_33.994469	Oryza	342	0	153053	152712
AVR-Pi9	SRR12887210	SRR12887210_NODE_30_length_189362_cov_31.301910	Oryza	342	0	2057	2398
AVR-Pi9	SRR12887211	SRR12887211_NODE_102_length_90214_cov_27.720903	Oryza	342	0	88264	87923
AVR-Pi9	SRR12887212	SRR12887212_NODE_105_length_90229_cov_29.734271	Oryza	342	0	1962	2303
AVR-Pi9	SRR12887213	SRR12887213_NODE_100_length_90203_cov_34.458192	Oryza	342	0	1941	2282
AVR-Pi9	SRR12887214	SRR12887214_NODE_2_length_361430_cov_26.261531	Oryza	342	0	359447	359106
AVR-Pi9	SRR12887215	SRR12887215_NODE_168_length_62405_cov_26.776056	Oryza	342	0	60451	60110
AVR-Pi9	SRR14119005	SRR14119005_NODE_203_length_68106_cov_15.448265	Cenchrus	360	2.13e-155	41177	41536
AVR-Pi9	SRR14119006	SRR14119006_NODE_260_length_56381_cov_13.721743	Avena	342	0	55458	55117
AVR-Pi9	SRR14119007	SRR14119007_NODE_899_length_4872_cov_19.527842	Avena	342	0	995	1336
AVR-Pi9	SRR14119008	SRR14119008_NODE_168_length_82618_cov_16.325996	Elionorus	360	2.13e-155	58342	58701
AVR-Pi9	SRR14119009	SRR14119009_NODE_80_length_112727_cov_14.195606	Avena	342	0	6406	6747
AVR-Pi9	SRR14119010	SRR14119010_NODE_573_length_20364_cov_13.874901	Melinis	360	2.13e-155	16473	16832
AVR-Pi9	SRR14119011	SRR14119011_NODE_28_length_151901_cov_15.757272	Oryza	342	0	143242	142901
AVR-Pi9	SRR14119017	SRR14119017_NODE_699_length_11763_cov_12.183895	Oryza	342	0	10673	11014
AVR-Pi9	SRR14119018	SRR14119018_NODE_23_length_177611_cov_17.838340	Triticum	360	2.13e-155	153379	153738
AVR-Pi9	SRR14119019	SRR14119019_NODE_484_length_28373_cov_16.728548	Triticum	360	2.13e-155	24251	23892
AVR-Pi9	SRR14119020	SRR14119020_NODE_4_length_265101_cov_20.948435	Triticum	360	2.13e-155	43286	43645
AVR-Pi9	SRR14119021	SRR14119021_NODE_490_length_28289_cov_20.977634	Triticum	360	2.13e-155	4040	4399
AVR-Pi9	SRR14119022	SRR14119022_NODE_952_length_6568_cov_16.813280	Triticum	342	0	997	1338
AVR-Pi9	SRR14119023	SRR14119023_NODE_145_length_82768_cov_19.834710	Triticum	360	2.13e-155	24233	23874
AVR-Pi9	SRR14119024	SRR14119024_NODE_579_length_22577_cov_17.080000	Triticum	360	2.13e-155	8402	8761
AVR-Pi9	SRR14119025	SRR14119025_NODE_538_length_25603_cov_20.560918	Triticum	360	2.13e-155	24279	23920
AVR-Pi9	SRR14119026	SRR14119026_NODE_182_length_74751_cov_16.093352	Triticum	360	2.13e-155	36267	35908
AVR-Pi9	SRR14119027	SRR14119027_NODE_35_length_163156_cov_14.676329	Triticum	360	2.13e-155	24253	23894
AVR-Pi9	SRR14119028	SRR14119028_NODE_729_length_11650_cov_15.161065	Oryza	342	0	1092	751
AVR-Pi9	SRR14119029	SRR14119029_NODE_1389_length_2435_cov_14.905852	Oryza	342	0	1345	1686
AVR-Pi9	SRR14705949	SRR14705949_NODE_360_length_36311_cov_59.326379	Triticum	342	0	22169	21828
AVR-Pi9	SRR14705950	SRR14705950_NODE_947_length_10380_cov_16.368922	Eleusine	360	2.13e-155	724	1083
AVR-Pi9	SRR14705951	SRR14705951_NODE_81_length_125037_cov_54.199472	Triticum	360	2.13e-155	20541	20182
AVR-Pi9	SRR14705953	SRR14705953_NODE_153_length_91766_cov_61.274864	Triticum	342	0	1093	1434
AVR-Pi9	SRR14705954	SRR14705954_NODE_11_length_308775_cov_62.630066	Triticum	342	0	1091	1432
AVR-Pi9	SRR14705955	SRR14705955_NODE_151_length_91764_cov_46.052047	Triticum	342	0	1093	1434
AVR-Pi9	SRR14705956	SRR14705956_NODE_376_length_35059_cov_68.408524	Triticum	342	0	14144	14485
AVR-Pi9	SRR14705957	SRR14705957_NODE_403_length_23962_cov_23.006029	Stenotaphrum	360	2.13e-155	12542	12901
AVR-Pi9	SRR14705959	SRR14705959_NODE_493_length_26104_cov_19.760249	Stenotaphrum	360	2.13e-155	12543	12902
AVR-Pi9	SRR14705960	SRR14705960_NODE_495_length_26108_cov_31.513618	Stenotaphrum	360	2.13e-155	13564	13205
AVR-Pi9	SRR14705962	SRR14705962_NODE_458_length_21921_cov_7.419611	Stenotaphrum	360	2.13e-155	8307	8666
AVR-Pi9	SRR14705963	SRR14705963_NODE_1562_length_6600_cov_7.040785	Setaria	342	0	4337	4678
AVR-Pi9	SRR14705964	SRR14705964_NODE_570_length_10935_cov_50.158316	Poa	342	0	9843	9502
AVR-Pi9	SRR14705966	SRR14705966_NODE_859_length_2579_cov_51.388889	Panicum	342	0	1228	1569
AVR-Pi9	SRR14705967	SRR14705967_NODE_243_length_40489_cov_63.479294	Oryza	342	0	10411	10752
AVR-Pi9	SRR14705968	SRR14705968_NODE_269_length_40338_cov_16.968804	Oryza	342	0	10420	10761
AVR-Pi9	SRR14705969	SRR14705969_NODE_541_length_22258_cov_14.996430	Oryza	342	0	4100	4441
AVR-Pi9	SRR14705971	SRR14705971_NODE_469_length_11624_cov_61.012297	Lolium	367	7.14e-148	8212	8578
AVR-Pi9	SRR14705973	SRR14705973_NODE_145_length_91856_cov_67.158064	Lolium	342	0	90765	90424
AVR-Pi9	SRR14705974	SRR14705974_NODE_121_length_92045_cov_58.848980	Lolium	342	0	90954	90613
AVR-Pi9	SRR14705975	SRR14705975_NODE_37_length_182517_cov_74.773520	Lolium	342	0	1416	1757
AVR-Pi9	SRR14705976	SRR14705976_NODE_1053_length_2900_cov_66.875664	Leersia	342	0	776	1117
AVR-Pi9	SRR14705977	SRR14705977_NODE_1711_length_3003_cov_6.248609	Leersia	342	0	2177	1836
AVR-Pi9	SRR14705979	SRR14705979_NODE_84_length_131397_cov_42.127551	Eleusine	360	2.13e-155	16193	16552
AVR-Pi9	SRR14705980	SRR14705980_NODE_474_length_17879_cov_50.808505	Eleusine	360	2.13e-155	16197	16556
AVR-Pi9	SRR14705981	SRR14705981_NODE_207_length_36265_cov_42.409970	Eleusine	342	3.11e-176	1171	1511
AVR-Pi9	SRR14705982	SRR14705982_NODE_73_length_159067_cov_53.766168	Eleusine	360	2.13e-155	115203	114844
AVR-Pi9	SRR14705983	SRR14705983_NODE_893_length_15721_cov_5.058292	Eleusine	360	2.13e-155	1448	1807
AVR-Pi9	SRR14705984	SRR14705984_NODE_832_length_16244_cov_4.888751	Eleusine	360	2.13e-155	1972	2331
AVR-Pi9	SRR14705986	SRR14705986_NODE_898_length_8404_cov_26.464633	Urochloa	348	6.38e-163	1768	1422
AVR-Pi9	SRR14705987	SRR14705987_NODE_34_length_162268_cov_27.273719	Urochloa	360	2.13e-155	41115	41474
AVR-Pi9	SRR14705988	SRR14705988_NODE_63_length_82652_cov_37.660847	Triticum	360	2.13e-155	24209	23850
AVR-Pi9	SRR14705989	SRR14705989_NODE_141_length_61527_cov_30.418028	Triticum	360	2.13e-155	18501	18142
AVR-Pi9	SRR14705991	SRR14705991_NODE_2436_length_3096_cov_6.053217	Eleusine	360	2.13e-155	1364	1723
AVR-Pi9	SRR14705992	SRR14705992_NODE_674_length_5998_cov_32.808141	Eleusine	342	3.11e-176	4830	4490
AVR-Pi9	SRR14705993	SRR14705993_NODE_542_length_24373_cov_38.200181	Digitaria	366	4.97e-149	14187	13822
AVR-Pi9	SRR14705994	SRR14705994_NODE_987_length_5703_cov_13.620512	Cynodon	342	0	5405	5064
AVR-Pi9	SRR14813096	SRR14813096_NODE_91_length_129695_cov_16.335092	NA	360	2.13e-155	121375	121016
AVR-Pi9	SRR14813097	SRR14813097_NODE_62_length_160001_cov_16.920594	NA	360	2.13e-155	121531	121172
AVR-Pi9	SRR14813098	SRR14813098_NODE_1085_length_9008_cov_3.841339	NA	360	2.13e-155	8149	8508
AVR-Pi9	SRR14813099	SRR14813099_NODE_78_length_129880_cov_12.569056	NA	360	2.13e-155	121617	121258
AVR-Pi9	SRR14813100	SRR14813100_NODE_84_length_123850_cov_11.727063	NA	360	2.13e-155	115573	115214
AVR-Pi9	SRR14813102	SRR14813102_NODE_50_length_165000_cov_17.375651	NA	360	2.13e-155	43076	43435
AVR-Pi9	SRR16280147	SRR16280147_NODE_2142_length_2413_cov_52.806192	Oryza	342	0	1345	1686
AVR-Pi9	SRR16282278	SRR16282278_NODE_185_length_58038_cov_85.211941	Oryza	342	0	37821	38162
AVR-Pi9	SRR16282279	SRR16282279_NODE_451_length_12849_cov_46.901594	Oryza	342	0	1068	727
AVR-Pi9	SRR18092169	SRR18092169_NODE_9_length_190586_cov_11.665820	Oryza	342	0	1887	2228
AVR-Pi9	SRR18092170	SRR18092170_NODE_50_length_161386_cov_23.208813	Oryza	342	0	8589	8930
AVR-Pi9	SRR18092172	SRR18092172_NODE_326_length_30028_cov_32.448771	Oryza	342	0	11787	12128
AVR-Pi9	SRR18092173	SRR18092173_NODE_4_length_497363_cov_11.483612	Oryza	342	0	11811	12152
AVR-Pi9	SRR18092174	SRR18092174_NODE_50_length_154088_cov_39.234034	Oryza	342	0	152805	152464
AVR-Pi9	SRR18092175	SRR18092175_NODE_12_length_270874_cov_22.361085	Oryza	342	0	11799	12140
AVR-Pi9	SRR18092176	SRR18092176_NODE_566_length_20041_cov_14.837228	Oryza	342	0	1069	728
AVR-Pi9	SRR18092177	SRR18092177_NODE_54_length_154090_cov_51.557763	Oryza	342	0	1284	1625
AVR-Pi9	SRR18092178	SRR18092178_NODE_2719_length_696_cov_41.887676	Oryza	342	0	264	605
AVR-Pi9	SRR18092179	SRR18092179_NODE_520_length_21532_cov_24.690692	Oryza	342	0	9070	8729
AVR-Pi9	SRR18092180	SRR18092180_NODE_645_length_12913_cov_25.294991	Oryza	342	0	1069	728
AVR-Pi9	SRR18092181	SRR18092181_NODE_394_length_19500_cov_59.382515	Oryza	342	0	1291	1632
AVR-Pi9	SRR18092182	SRR18092182_NODE_683_length_12747_cov_36.612748	Oryza	342	0	11679	12020
AVR-Pi9	SRR18092183	SRR18092183_NODE_39_length_163680_cov_28.543743	Oryza	342	0	112766	112425
AVR-Pi9	SRR18092184	SRR18092184_NODE_532_length_23094_cov_18.575850	Oryza	342	0	1298	1639
AVR-Pi9	SRR18092185	SRR18092185_NODE_14_length_260890_cov_16.891966	Oryza	342	0	259002	258661
AVR-Pi9	SRR18092187	SRR18092187_NODE_1000_length_12252_cov_35.296674	Oryza	342	0	1327	1668
AVR-Pi9	SRR18092189	SRR18092189_NODE_727_length_9206_cov_35.017375	Oryza	342	0	8138	8479
AVR-Pi9	SRR18092190	SRR18092190_NODE_1261_length_3173_cov_45.060616	Oryza	342	0	2105	2446
AVR-Pi9	SRR18092191	SRR18092191_NODE_491_length_19086_cov_30.822605	Oryza	342	0	7304	6963
AVR-Pi9	SRR18092192	SRR18092192_NODE_37_length_159385_cov_27.215063	Oryza	342	0	6616	6957
AVR-Pi9	SRR18092193	SRR18092193_NODE_193_length_55582_cov_17.404380	Oryza	342	0	11792	12133
AVR-Pi9	SRR18092194	SRR18092194_NODE_591_length_12842_cov_19.326895	Oryza	342	0	11774	12115
AVR-Pi9	SRR18092195	SRR18092195_NODE_615_length_13924_cov_30.896892	Oryza	342	0	6635	6976
AVR-Pi9	SRR18092196	SRR18092196_NODE_779_length_9226_cov_21.791299	Oryza	342	0	1937	2278
AVR-Pi9	SRR18092197	SRR18092197_NODE_620_length_12959_cov_15.160880	Oryza	342	0	11891	12232
AVR-Pi9	SRR18092198	SRR18092198_NODE_481_length_12839_cov_17.629615	Oryza	342	0	1069	728
AVR-Pi9	SRR18092199	SRR18092199_NODE_32_length_190818_cov_18.610323	Oryza	342	0	3934	4275
AVR-Pi9	SRR18092200	SRR18092200_NODE_342_length_24918_cov_24.426336	Oryza	342	0	6707	7048
AVR-Pi9	SRR18092201	SRR18092201_NODE_2076_length_2354_cov_9.723358	Oryza	342	0	1260	1601
AVR-Pi9	SRR18092202	SRR18092202_NODE_1223_length_4783_cov_9.855541	Oryza	342	0	3714	4055
AVR-Pi9	SRR18092203	SRR18092203_NODE_496_length_12834_cov_15.616793	Oryza	342	0	11766	12107
AVR-Pi9	SRR18092205	SRR18092205_NODE_2515_length_2386_cov_33.194890	Oryza	342	0	1275	1616
AVR-Pi9	SRR18092206	SRR18092206_NODE_664_length_19535_cov_30.468188	Oryza	342	0	18233	17892
AVR-Pi9	SRR18092207	SRR18092207_NODE_16_length_154842_cov_19.844063	Oryza	342	0	1927	2268
AVR-Pi9	SRR18092208	SRR18092208_NODE_518_length_23068_cov_12.746708	Oryza	342	0	1317	1658
AVR-Pi9	SRR18092209	SRR18092209_NODE_296_length_30030_cov_20.169908	Oryza	342	0	18232	17891
AVR-Pi9	SRR18092210	SRR18092210_NODE_553_length_9215_cov_19.056550	Oryza	342	0	1069	728
AVR-Pi9	SRR18092211	SRR18092211_NODE_94_length_114053_cov_31.899033	Oryza	342	0	1291	1632
AVR-Pi9	SRR18092212	SRR18092212_NODE_732_length_10659_cov_36.238212	Oryza	342	0	6905	6564
AVR-Pi9	SRR18092213	SRR18092213_NODE_35_length_164548_cov_18.318573	Oryza	342	0	152789	152448
AVR-Pi9	SRR18092214	SRR18092214_NODE_76_length_118701_cov_14.615739	Oryza	342	0	106149	105808
AVR-Pi9	SRR18092215	SRR18092215_NODE_53_length_160496_cov_28.478126	Oryza	342	0	7684	8025
AVR-Pi9	SRR18092218	SRR18092218_NODE_547_length_12839_cov_15.050931	Oryza	342	0	11771	12112
AVR-Pi9	SRR18092219	SRR18092219_NODE_252_length_46967_cov_32.963974	Oryza	342	0	1069	728
AVR-Pi9	SRR18092221	SRR18092221_NODE_72_length_108013_cov_17.107922	Oryza	342	0	1929	2270
AVR-Pi9	SRR18092222	SRR18092222_NODE_309_length_37690_cov_20.230238	Oryza	342	0	2026	2367
AVR-Pi9	SRR18092223	SRR18092223_NODE_32_length_124459_cov_20.464669	Oryza	342	0	11699	12040
AVR-Pi9	SRR18092224	SRR18092224_NODE_324_length_29952_cov_25.136272	Oryza	342	0	18207	17866
AVR-Pi9	SRR18092225	SRR18092225_NODE_54_length_114778_cov_19.600028	Oryza	342	0	112825	112484
AVR-Pi9	SRR18092226	SRR18092226_NODE_49_length_159487_cov_44.876518	Oryza	342	0	152805	152464
AVR-Pi9	SRR18092227	SRR18092227_NODE_2095_length_2486_cov_32.386467	Oryza	342	0	1167	826
AVR-Pi9	SRR18092228	SRR18092228_NODE_1304_length_5018_cov_71.433810	Oryza	342	0	1069	728
AVR-Pi9	SRR18092229	SRR18092229_NODE_461_length_26409_cov_42.150262	Oryza	342	0	18232	17891
AVR-Pi9	SRR18092230	SRR18092230_NODE_559_length_22043_cov_32.961258	Oryza	342	0	3786	4127
AVR-Pi9	SRR18092231	SRR18092231_NODE_1529_length_5027_cov_24.595758	Oryza	342	0	1091	750
AVR-Pi9	SRR18092232	SRR18092232_NODE_886_length_13159_cov_24.074425	Oryza	342	0	12069	12410
AVR-Pi9	SRR18092233	SRR18092233_NODE_539_length_15447_cov_41.433602	Oryza	342	0	7303	6962
AVR-Pi9	SRR18092234	SRR18092234_NODE_91_length_100148_cov_22.489155	Oryza	342	0	1068	727
AVR-Pi9	SRR18092235	SRR18092235_NODE_39_length_145016_cov_18.238816	Oryza	342	0	143113	142772
AVR-Pi9	SRR18092236	SRR18092236_NODE_628_length_12966_cov_21.565985	Oryza	342	0	1069	728
AVR-Pi9	SRR18092238	SRR18092238_NODE_29_length_190922_cov_32.962875	Oryza	342	0	3958	4299
AVR-Pi9	SRR18092240	SRR18092240_NODE_2014_length_2367_cov_18.935986	Oryza	342	0	1069	728
AVR-Pi9	SRR18092241	SRR18092241_NODE_40_length_154678_cov_20.831946	Oryza	342	0	142932	142591
AVR-Pi9	SRR18092242	SRR18092242_NODE_539_length_12828_cov_15.302513	Oryza	342	0	11760	12101
AVR-Pi9	SRR18092243	SRR18092243_NODE_1527_length_5019_cov_15.305802	Oryza	342	0	1069	728
AVR-Pi9	SRR18092244	SRR18092244_NODE_1198_length_3082_cov_37.413611	Oryza	342	0	2014	2355
AVR-Pi9	SRR18092245	SRR18092245_NODE_656_length_19539_cov_23.888113	Oryza	342	0	1298	1639
AVR-Pi9	SRR18092246	SRR18092246_NODE_499_length_11378_cov_20.095823	Oryza	342	0	10310	10651
AVR-Pi9	SRR18092247	SRR18092247_NODE_58_length_71995_cov_20.253586	Oryza	342	0	1070	729
AVR-Pi9	SRR18092248	SRR18092248_NODE_2021_length_1922_cov_15.436529	Oryza	342	0	855	1196
AVR-Pi9	SRR18092249	SRR18092249_NODE_204_length_41624_cov_11.547668	NA	342	0	1214	873
AVR-Pi9	SRR18092250	SRR18092250_NODE_30_length_159464_cov_19.672553	Oryza	342	0	6682	7023
AVR-Pi9	SRR18092251	SRR18092251_NODE_34_length_190735_cov_32.801579	Oryza	342	0	186972	186631
AVR-Pi9	SRR18092252	SRR18092252_NODE_18_length_193507_cov_20.968023	Oryza	342	0	186860	186519
AVR-Pi9	SRR18092253	SRR18092253_NODE_55_length_122065_cov_26.794509	Oryza	342	0	118308	117967
AVR-Pi9	SRR18092254	SRR18092254_NODE_615_length_12844_cov_16.494644	Oryza	342	0	11776	12117
AVR-Pi9	SRR18092255	SRR18092255_NODE_489_length_19878_cov_20.111285	Oryza	342	0	8103	7762
AVR-Pi9	SRR18092257	SRR18092257_NODE_50_length_159445_cov_17.662883	Oryza	342	0	152794	152453
AVR-Pi9	SRR18092258	SRR18092258_NODE_460_length_12885_cov_31.693765	Oryza	342	0	11817	12158
AVR-Pi9	SRR18092261	SRR18092261_NODE_1964_length_2366_cov_15.340978	Oryza	342	0	1069	728
AVR-Pi9	SRR18092262	SRR18092262_NODE_526_length_19750_cov_26.281594	Oryza	342	0	1216	875
AVR-Pi9	SRR18092263	SRR18092263_NODE_375_length_29953_cov_20.576460	Oryza	342	0	18198	17857
AVR-Pi9	SRR18092264	SRR18092264_NODE_314_length_33872_cov_9.182600	Oryza	342	0	3727	4068
AVR-Pi9	SRR18092267	SRR18092267_NODE_471_length_12865_cov_10.856284	Oryza	342	0	11780	12121
AVR-Pi9	SRR18092268	SRR18092268_NODE_305_length_30007_cov_21.025808	Oryza	342	0	11789	12130
AVR-Pi9	SRR18092269	SRR18092269_NODE_62_length_159448_cov_24.010402	Oryza	342	0	152790	152449
AVR-Pi9	SRR18092270	SRR18092270_NODE_465_length_13968_cov_40.094444	Oryza	342	0	7290	6949
AVR-Pi9	SRR18092271	SRR18092271_NODE_622_length_12839_cov_45.257431	Oryza	342	0	11771	12112
AVR-Pi9	SRR18092272	SRR18092272_NODE_283_length_37703_cov_44.403766	Oryza	342	0	18211	17870
AVR-Pi9	SRR18092273	SRR18092273_NODE_89_length_116530_cov_64.792393	Oryza	342	0	112767	112426
AVR-Pi9	SRR18092274	SRR18092274_NODE_1482_length_5051_cov_13.784027	Oryza	342	0	1069	728
AVR-Pi9	SRR18092275	SRR18092275_NODE_332_length_30666_cov_32.489007	Oryza	342	0	12456	12797
AVR-Pi9	SRR18092276	SRR18092276_NODE_24_length_146477_cov_12.293945	Oryza	342	0	3725	4066
AVR-Pi9	SRR18092277	SRR18092277_NODE_911_length_4805_cov_21.295789	Oryza	342	0	3738	4079
AVR-Pi9	SRR18092278	SRR18092278_NODE_619_length_12750_cov_12.315636	Oryza	342	0	1069	728
AVR-Pi9	SRR18092280	SRR18092280_NODE_749_length_8870_cov_35.992060	Oryza	342	0	1769	2110
AVR-Pi9	SRR18092281	SRR18092281_NODE_670_length_19494_cov_20.567467	Oryza	342	0	1286	1627
AVR-Pi9	SRR18092282	SRR18092282_NODE_46_length_165205_cov_22.655774	Oryza	342	0	12419	12760
AVR-Pi9	SRR18092283	SRR18092283_NODE_43_length_165258_cov_24.351053	Oryza	342	0	152805	152464
AVR-Pi9	SRR18092284	SRR18092284_NODE_49_length_159486_cov_22.905420	Oryza	342	0	6675	7016
AVR-Pi9	SRR18092285	SRR18092285_NODE_397_length_30040_cov_20.421411	Oryza	342	0	8261	8602
AVR-Pi9	SRR18092286	SRR18092286_NODE_873_length_12871_cov_18.099555	Oryza	342	0	1130	789
AVR-Pi9	SRR18092287	SRR18092287_NODE_160_length_65269_cov_16.506410	Oryza	342	0	53506	53165
AVR-Pi9	SRR19854871	SRR19854871_NODE_231_length_63101_cov_59.228849	Triticum	360	2.13e-155	8298	8657
AVR-Pi9	SRR19854872	SRR19854872_NODE_181_length_71174_cov_62.265890	Triticum	360	2.13e-155	54813	54454
AVR-Pi9	SRR20852131	SRR20852131_NODE_653_length_19598_cov_61.278572	Oryza	342	0	1352	1693
AVR-Pi9	SRR21640535	SRR21640535_NODE_64_length_123250_cov_54.754443	Oryza	342	0	6695	7036
AVR-Pi9	SRR21641436	SRR21641436_NODE_16_length_202919_cov_25.737377	Hordeum	342	0	196221	195880
AVR-Pi9	SRR21641438	SRR21641438_NODE_51_length_123300_cov_26.254328	Hordeum	342	0	6699	7040
AVR-Pi9	SRR21641439	SRR21641439_NODE_23_length_167076_cov_30.068599	Hordeum	342	0	6697	7038
AVR-Pi9	SRR21641441	SRR21641441_NODE_51_length_123284_cov_31.274376	Hordeum	342	0	116587	116246
AVR-Pi9	SRR21641442	SRR21641442_NODE_55_length_123280_cov_29.486271	Hordeum	342	0	6698	7039
AVR-Pi9	SRR21641443	SRR21641443_NODE_58_length_123284_cov_33.833646	Hordeum	342	0	116587	116246
AVR-Pi9	SRR21641445	SRR21641445_NODE_51_length_123282_cov_28.358946	Hordeum	342	0	6698	7039
AVR-Pi9	SRR21641447	SRR21641447_NODE_21_length_167078_cov_28.468566	Hordeum	342	0	160382	160041
AVR-Pi9	SRR21641449	SRR21641449_NODE_50_length_123265_cov_30.253044	Hordeum	342	0	6698	7039
AVR-Pi9	SRR21641451	SRR21641451_NODE_164_length_65356_cov_27.152162	Hordeum	342	0	58664	58323
AVR-Pi9	SRR21641453	SRR21641453_NODE_51_length_123276_cov_32.158621	Hordeum	342	0	116579	116238
AVR-Pi9	SRR21641455	SRR21641455_NODE_71_length_123285_cov_51.506688	Hordeum	342	0	6696	7037
AVR-Pi9	SRR23385021	SRR23385021_NODE_285_length_42664_cov_24.776904	Urochloa	360	2.13e-155	23113	22754
AVR-Pi9	SRR23387524	SRR23387524_NODE_27_length_197711_cov_22.693894	Urochloa	360	2.13e-155	191058	190699
AVR-Pi9	SRR23388169	SRR23388169_NODE_46_length_177195_cov_21.771124	Triticum	360	2.13e-155	152966	153325
AVR-Pi9	SRR23388404	SRR23388404_NODE_808_length_11115_cov_20.311469	Leersia	342	0	9750	9409
AVR-Pi9	SRR23400923	SRR23400923_NODE_533_length_24205_cov_23.721817	Triticum	342	0	2084	2425
AVR-Pi9	SRR23404000	SRR23404000_NODE_368_length_27208_cov_20.551178	Urochloa	342	0	21360	21701
AVR-Pi9	SRR23455553	SRR23455553_NODE_469_length_11393_cov_14.063892	Urochloa	342	0	8147	8488
AVR-Pi9	SRR23491016	SRR23491016_NODE_65_length_122330_cov_35.804095	Urochloa	360	2.13e-155	1291	1650
AVR-Pi9	SRR23498602	SRR23498602_NODE_44_length_162430_cov_28.514552	Urochloa	360	2.13e-155	121295	120936
AVR-Pi9	SRR23567522	SRR23567522_NODE_935_length_10388_cov_16.748812	Eleusine	360	2.13e-155	9658	9299
AVR-Pi9	SRR25528368	SRR25528368_NODE_44_length_178218_cov_35.944106	Triticum	342	0	1092	1433
AVR-Pi9	SRR25528369	SRR25528369_NODE_127_length_84730_cov_57.553311	Triticum	360	2.13e-155	26346	25987
AVR-Pi9	SRR25528370	SRR25528370_NODE_108_length_67335_cov_75.119850	Triticum	360	2.13e-155	42995	43354
AVR-Pi9	SRR25528371	SRR25528371_NODE_157_length_65229_cov_42.350296	Triticum	360	2.13e-155	1077	1436
AVR-Pi9	SRR25528372	SRR25528372_NODE_1125_length_12018_cov_29.980658	Triticum	360	2.13e-155	1287	1646
AVR-Pi9	SRR25528373	SRR25528373_NODE_1118_length_8116_cov_68.497809	Bromus	360	2.13e-155	1387	1746
AVR-Pi9	SRR25528374	SRR25528374_NODE_1296_length_6754_cov_51.877018	Bromus	342	0	5505	5164
AVR-Pi9	SRR25528375	SRR25528375_NODE_809_length_14964_cov_30.228820	Eleusine	360	2.13e-155	14251	13892
AVR-Pi9	SRR25528376	SRR25528376_NODE_168_length_67298_cov_31.415864	Triticum	360	2.13e-155	42962	43321
AVR-Pi9	SRR26305402	SRR26305402_NODE_62_length_153954_cov_30.723036	Triticum	360	2.13e-155	38730	39089
AVR-Pi9	SRR3056583	SRR3056583_NODE_464_length_22065_cov_39.118401	Oryza	342	0	3843	4184
AVR-Pi9	SRR3056585	SRR3056585_NODE_34_length_123290_cov_145.766998	Eleusine	360	2.13e-155	118483	118124
AVR-Pi9	SRR3056613	SRR3056613_NODE_447_length_12839_cov_17.773389	Oryza	342	0	11771	12112
AVR-Pi9	SRR3624698	SRR3624698_NODE_75_length_82467_cov_46.334927	Triticum	360	2.13e-155	24212	23853
AVR-Pi9	SRR3624699	SRR3624699_NODE_658_length_22529_cov_59.500489	Triticum	360	2.13e-155	14154	13795
AVR-Pi9	SRR3624700	SRR3624700_NODE_864_length_14856_cov_57.732586	Triticum	360	2.13e-155	699	1058
AVR-Pi9	SRR3624701	SRR3624701_NODE_827_length_16256_cov_62.605024	Triticum	360	2.13e-155	14159	13800
AVR-Pi9	SRR3624702	SRR3624702_NODE_141_length_61527_cov_30.418174	Triticum	360	2.13e-155	18501	18142
AVR-Pi9	SRR3624703	SRR3624703_NODE_63_length_82652_cov_37.660847	Triticum	360	2.13e-155	24209	23850
AVR-Pi9	SRR3624705	SRR3624705_NODE_509_length_28234_cov_30.188190	Triticum	360	2.13e-155	4024	4383
AVR-Pi9	SRR3624706	SRR3624706_NODE_957_length_12999_cov_27.143232	Triticum	360	2.13e-155	994	1353
AVR-Pi9	SRR6207174	SRR6207174_NODE_77_length_82410_cov_36.839196	Urochloa	360	2.13e-155	24219	23860
AVR-Pi9	SRR6207175	SRR6207175_NODE_545_length_24373_cov_38.185871	Digitaria	366	4.97e-149	14187	13822
AVR-Pi9	SRR6207176	SRR6207176_NODE_72_length_82477_cov_37.923431	Urochloa	360	2.13e-155	24211	23852
AVR-Pi9	SRR6207177	SRR6207177_NODE_588_length_25208_cov_40.175201	Urochloa	360	2.13e-155	1000	1359
AVR-Pi9	SRR6207178	SRR6207178_NODE_1323_length_6673_cov_38.432306	Avena	342	0	1072	1413
AVR-Pi9	SRR6207179	SRR6207179_NODE_226_length_48471_cov_38.432684	Echinochloa	342	0	972	1313
AVR-Pi9	SRR6207180	SRR6207180_NODE_890_length_14862_cov_48.210103	Eleusine	360	2.13e-155	704	1063
AVR-Pi9	SRR6207181	SRR6207181_NODE_513_length_27844_cov_40.322466	Urochloa	342	0	26862	26521
AVR-Pi9	SRR6207182	SRR6207182_NODE_469_length_30496_cov_45.928977	Cenchrus	360	2.13e-155	14154	13795
AVR-Pi9	SRR6207183	SRR6207183_NODE_843_length_15325_cov_47.733678	Digitaria	342	0	1015	1356
AVR-Pi9	SRR6227418	SRR6227418_NODE_1413_length_5068_cov_20.599279	Oryza	342	0	1092	751
AVR-Pi9	SRR6227419	SRR6227419_NODE_1547_length_5071_cov_40.847617	Oryza	342	0	3978	4319
AVR-Pi9	SRR6227503	SRR6227503_NODE_1030_length_9224_cov_16.572100	NA	342	0	1094	753
AVR-Pi9	SRR6227504	SRR6227504_NODE_1865_length_2413_cov_20.131421	NA	342	0	1323	1664
AVR-Pi9	SRR6384767	SRR6384767_NODE_215_length_48691_cov_8.992636	Hordeum	342	0	1315	1656
AVR-Pi9	SRR6384773	SRR6384773_NODE_2040_length_2503_cov_5.572547	Oryza	342	0	1413	1754
AVR-Pi9	SRR6384775	SRR6384775_NODE_631_length_19600_cov_8.163858	Oryza	342	0	18334	17993
AVR-Pi9	SRR6384776	SRR6384776_NODE_166_length_57646_cov_8.125033	Oryza	342	0	53702	53361
AVR-Pi9	SRR6384777	SRR6384777_NODE_590_length_19644_cov_8.151377	Oryza	342	0	18318	17977
AVR-Pi9	SRR6384778	SRR6384778_NODE_278_length_41651_cov_8.069587	Oryza	342	0	40272	39931
AVR-Pi9	SRR6384779	SRR6384779_NODE_2281_length_2377_cov_4.646087	Oryza	342	0	967	626
AVR-Pi9	SRR6384780	SRR6384780_NODE_648_length_19415_cov_7.784167	Oryza	342	0	18114	17773
AVR-Pi9	SRR6384781	SRR6384781_NODE_1316_length_4927_cov_5.613196	Oryza	342	0	3838	4179
AVR-Pi9	SRR6384782	SRR6384782_NODE_1912_length_2303_cov_5.628931	Oryza	342	0	936	595
AVR-Pi9	SRR6384783	SRR6384783_NODE_1676_length_2559_cov_5.981064	Oryza	342	0	1118	777
AVR-Pi9	SRR6384787	SRR6384787_NODE_575_length_22029_cov_7.438593	Oryza	342	0	18273	17932
AVR-Pi9	SRR6384790	SRR6384790_NODE_561_length_21555_cov_7.208166	Oryza	342	0	9441	9100
AVR-Pi9	SRR6384796	SRR6384796_NODE_486_length_25211_cov_7.506087	Oryza	342	0	18369	18028
AVR-Pi9	SRR6384798	SRR6384798_NODE_571_length_20649_cov_7.983230	Hordeum	342	0	18344	18003
AVR-Pi9	SRR6384802	SRR6384802_NODE_225_length_43553_cov_6.774381	Oryza	342	0	20467	20126
AVR-Pi9	SRR6384803	SRR6384803_NODE_1517_length_2475_cov_7.102585	Oryza	342	0	1385	1726
AVR-Pi9	SRR6669137	SRR6669137_NODE_57_length_154946_cov_19.423444	Oryza	342	0	143136	142795
AVR-Pi9	SRR6669138	SRR6669138_NODE_66_length_146885_cov_17.650768	Oryza	342	0	143133	142792
AVR-Pi9	SRR6669139	SRR6669139_NODE_1_length_763277_cov_14.974858	Oryza	342	0	11806	12147
AVR-Pi9	SRR6669140	SRR6669140_NODE_38_length_192194_cov_20.174498	Oryza	342	0	187064	186723
AVR-Pi9	SRR6669141	SRR6669141_NODE_2_length_522876_cov_13.645208	Oryza	342	0	519124	518783
AVR-Pi9	SRR6669142	SRR6669142_NODE_8_length_381192_cov_19.682012	Oryza	342	0	3751	4092
AVR-Pi9	SRR6669143	SRR6669143_NODE_64_length_147074_cov_19.765070	Oryza	342	0	3942	4283
AVR-Pi9	SRR6669144	SRR6669144_NODE_3_length_573794_cov_16.860184	Oryza	342	0	570043	569702
AVR-Pi9	SRR6669145	SRR6669145_NODE_70_length_146878_cov_21.251531	Oryza	342	0	143132	142791
AVR-Pi9	SRR6669146	SRR6669146_NODE_2_length_530947_cov_21.980786	Oryza	342	0	519143	518802
AVR-Pi9	SRR6669147	SRR6669147_NODE_67_length_146874_cov_17.144608	Oryza	342	0	143131	142790
AVR-Pi9	SRR6669148	SRR6669148_NODE_48_length_184268_cov_20.265176	Oryza	342	0	179777	179436
AVR-Pi9	SRR6669149	SRR6669149_NODE_66_length_146892_cov_15.935729	Oryza	342	0	3721	4062
AVR-Pi9	SRR6669150	SRR6669150_NODE_180_length_57374_cov_19.834476	Oryza	342	0	53621	53280
AVR-Pi9	SRR6669151	SRR6669151_NODE_341_length_29988_cov_41.308890	Oryza	342	0	11761	12102
AVR-Pi9	SRR6669152	SRR6669152_NODE_19_length_198840_cov_34.663408	Oryza	342	0	187047	186706
AVR-Pi9	SRR6669153	SRR6669153_NODE_1_length_367065_cov_31.962309	Oryza	342	0	11809	12150
AVR-Pi9	SRR6669154	SRR6669154_NODE_2_length_367081_cov_35.946202	Oryza	342	0	11811	12152
AVR-Pi9	SRR6669155	SRR6669155_NODE_1_length_547356_cov_30.678897	Oryza	342	0	6671	7012
AVR-Pi9	SRR6669156	SRR6669156_NODE_38_length_159534_cov_29.014393	Oryza	342	0	6700	7041
AVR-Pi9	SRR6669157	SRR6669157_NODE_126_length_80746_cov_36.773791	Oryza	342	0	79678	80019
AVR-Pi9	SRR6669158	SRR6669158_NODE_275_length_44068_cov_31.734264	Oryza	342	0	32248	31907
AVR-Pi9	SRR6669159	SRR6669159_NODE_4_length_472963_cov_12.352996	Oryza	342	0	461165	460824
AVR-Pi9	SRR6669160	SRR6669160_NODE_17_length_155017_cov_31.823409	Oryza	342	0	11822	12163
AVR-Pi9	SRR6669161	SRR6669161_NODE_382_length_30114_cov_26.770383	Oryza	342	0	11814	12155
AVR-Pi9	SRR6669162	SRR6669162_NODE_466_length_12866_cov_15.697369	Oryza	342	0	1068	727
AVR-Pi9	SRR6669163	SRR6669163_NODE_703_length_12885_cov_37.810821	Oryza	342	0	11795	12136
AVR-Pi9	SRR6669164	SRR6669164_NODE_20_length_270876_cov_13.425378	Oryza	342	0	11784	12125
AVR-Pi9	SRR6669165	SRR6669165_NODE_7_length_206121_cov_27.229587	Oryza	342	0	11824	12165
AVR-Pi9	SRR6669166	SRR6669166_NODE_722_length_12882_cov_29.062163	Oryza	342	0	1091	750
AVR-Pi9	SRR6669167	SRR6669167_NODE_43_length_184426_cov_18.951017	Oryza	342	0	4492	4833
AVR-Pi9	SRR6669168	SRR6669168_NODE_60_length_154984_cov_17.602064	Oryza	342	0	11814	12155
AVR-Pi9	SRR6669169	SRR6669169_NODE_502_length_12896_cov_16.086356	Oryza	342	0	1091	750
AVR-Pi9	SRR6669170	SRR6669170_NODE_4_length_573811_cov_17.389470	Oryza	342	0	3748	4089
AVR-Pi9	SRR6669171	SRR6669171_NODE_18_length_294691_cov_10.197128	Oryza	342	0	141865	142206
AVR-Pi9	SRR6669172	SRR6669172_NODE_24_length_271372_cov_17.575344	Oryza	342	0	11789	12130
AVR-Pi9	SRR6669173	SRR6669173_NODE_44_length_151547_cov_22.803231	Oryza	342	0	8401	8742
AVR-Pi9	SRR6669175	SRR6669175_NODE_308_length_36171_cov_31.833952	Oryza	342	0	17944	18285
AVR-Pi9	SRR6669176	SRR6669176_NODE_35_length_156494_cov_22.204342	Oryza	342	0	152897	152556
AVR-Pi9	SRR6669177	SRR6669177_NODE_822_length_5015_cov_19.433065	Oryza	342	0	3948	4289
AVR-Pi9	SRR6669178	SRR6669178_NODE_60_length_154961_cov_18.558638	Oryza	342	0	11807	12148
AVR-Pi9	SRR6669179	SRR6669179_NODE_350_length_19159_cov_18.181061	Oryza	342	0	7353	7012
AVR-Pi9	SRR6669180	SRR6669180_NODE_872_length_5031_cov_16.018891	Oryza	342	0	3964	4305
AVR-Pi9	SRR6669182	SRR6669182_NODE_8_length_366894_cov_11.796194	Oryza	342	0	355114	354773
AVR-Pi9	SRR6669183	SRR6669183_NODE_1089_length_2346_cov_21.795722	Oryza	342	0	1279	1620
AVR-Pi9	SRR6669189	SRR6669189_NODE_20_length_159512_cov_27.750168	Oryza	342	0	6696	7037
AVR-Pi9	SRR6669190	SRR6669190_NODE_97_length_84630_cov_32.230140	Oryza	342	0	3822	4163
AVR-Pi9	SRR6669191	SRR6669191_NODE_145_length_65452_cov_29.920291	Oryza	342	0	53641	53300
AVR-Pi9	SRR6669192	SRR6669192_NODE_126_length_86097_cov_23.294250	Oryza	342	0	74297	73956
AVR-Pi9	SRR6669193	SRR6669193_NODE_1_length_329060_cov_18.272674	Oryza	342	0	317251	316910
AVR-Pi9	SRR6669195	SRR6669195_NODE_12_length_154985_cov_29.107386	Oryza	342	0	11811	12152
AVR-Pi9	SRR6669196	SRR6669196_NODE_474_length_12844_cov_14.608413	Oryza	342	0	11776	12117
AVR-Pi9	SRR6669197	SRR6669197_NODE_467_length_12877_cov_13.823662	Oryza	342	0	11769	12110
AVR-Pi9	SRR6669198	SRR6669198_NODE_40_length_198944_cov_13.589359	Oryza	342	0	187173	186832
AVR-Pi9	SRR6669199	SRR6669199_NODE_20_length_131895_cov_32.058376	Oryza	342	0	118383	118042
AVR-Pi9	SRR6669200	SRR6669200_NODE_723_length_12881_cov_28.514605	Oryza	342	0	11791	12132
AVR-Pi9	SRR6669201	SRR6669201_NODE_442_length_12852_cov_11.160428	Oryza	342	0	1068	727
AVR-Pi9	SRR6669202	SRR6669202_NODE_96_length_103510_cov_14.719173	Oryza	342	0	83290	83631
AVR-Pi9	SRR6669204	SRR6669204_NODE_478_length_12838_cov_14.205664	Oryza	342	0	1069	728
AVR-Pi9	SRR6669205	SRR6669205_NODE_140_length_65606_cov_27.558165	Oryza	342	0	11996	12337
AVR-Pi9	SRR6669206	SRR6669206_NODE_51_length_164633_cov_13.577131	Oryza	342	0	11789	12130
AVR-Pi9	SRR6669207	SRR6669207_NODE_2_length_434392_cov_33.163259	Oryza	342	0	11810	12151
AVR-Pi9	SRR6669208	SRR6669208_NODE_8_length_274279_cov_28.582640	Oryza	342	0	121454	121795
AVR-Pi9	SRR6669209	SRR6669209_NODE_434_length_25292_cov_26.182748	Oryza	342	0	20310	19969
AVR-Pi9	SRR6669210	SRR6669210_NODE_2_length_367054_cov_27.995877	Oryza	342	0	11810	12151
AVR-Pi9	SRR6669211	SRR6669211_NODE_32_length_120207_cov_26.940406	Oryza	342	0	118847	118506
AVR-Pi9	SRR6669212	SRR6669212_NODE_360_length_32118_cov_21.179582	Oryza	342	0	11806	12147
AVR-Pi9	SRR6669213	SRR6669213_NODE_61_length_154969_cov_17.000600	Oryza	342	0	11806	12147
AVR-Pi9	SRR6669214	SRR6669214_NODE_18_length_134127_cov_34.148305	Oryza	342	0	15333	15674
AVR-Pi9	SRR6669215	SRR6669215_NODE_509_length_11498_cov_16.796033	Oryza	342	0	10400	10741
AVR-Pi9	SRR6669216	SRR6669216_NODE_457_length_12868_cov_10.151565	Oryza	342	0	11769	12110
AVR-Pi9	SRR6669217	SRR6669217_NODE_464_length_12886_cov_13.606344	Oryza	342	0	1121	780
AVR-Pi9	SRR6669218	SRR6669218_NODE_472_length_12877_cov_10.049836	Oryza	342	0	1100	759
AVR-Pi9	SRR6669219	SRR6669219_NODE_480_length_12877_cov_17.137810	Oryza	342	0	11772	12113
AVR-Pi9	SRR6669220	SRR6669220_NODE_750_length_5005_cov_14.239394	Oryza	342	0	1085	744
AVR-Pi9	SRR6669221	SRR6669221_NODE_469_length_12872_cov_13.886869	Oryza	342	0	11770	12111
AVR-Pi9	SRR6669222	SRR6669222_NODE_460_length_12855_cov_12.019219	Oryza	342	0	11770	12111
AVR-Pi9	SRR6669223	SRR6669223_NODE_477_length_12869_cov_14.574684	Oryza	342	0	1100	759
AVR-Pi9	SRR6669224	SRR6669224_NODE_501_length_11468_cov_13.960133	Oryza	342	0	10400	10741
AVR-Pi9	SRR7503877	SRR7503877_NODE_34_length_164677_cov_26.361069	Oryza	342	0	11797	12138
AVR-Pi9	SRR8258942	SRR8258942_NODE_36_length_159119_cov_22.549260	Eleusine	360	2.13e-155	121170	120811
AVR-Pi9	SRR9936845	SRR9936845_NODE_52_length_132939_cov_20.680285	NA	342	0	121147	120806
AVR-Pi9	SRR9936846	SRR9936846_NODE_47_length_144409_cov_21.625899	NA	342	0	143094	142753
AVR-Pi9	SRR9936847	SRR9936847_NODE_44_length_148806_cov_27.556725	NA	342	0	136940	136599
AVR-Pi9	SRR9983182	SRR9983182_NODE_410_length_33103_cov_44.231935	Eleusine	360	1.16e-153	18948	19307
AVR-Pi9	SRR9983183	SRR9983183_NODE_929_length_14834_cov_51.997835	Eleusine	360	2.13e-155	681	1040
AVR-Pi9	SRR9983184	SRR9983184_NODE_939_length_14849_cov_47.332094	Eleusine	360	1.16e-153	14154	13795
AVR-Pi9	SRR9983185	SRR9983185_NODE_409_length_33129_cov_46.731723	Eleusine	360	2.13e-155	18977	19336
AVR-Pi9	SRR9983186	SRR9983186_NODE_452_length_30314_cov_43.030239	Eleusine	360	2.13e-155	14153	13794
AVR-Pi9	SRR9989235	SRR9989235_NODE_509_length_27400_cov_39.406290	Eleusine	360	2.13e-155	14154	13795
AVR-Pi9	SRR9989236	SRR9989236_NODE_460_length_30289_cov_45.938480	Eleusine	360	2.13e-155	16137	16496
AVR-Pi9	SRR9989237	SRR9989237_NODE_528_length_27540_cov_48.912534	Eleusine	360	1.16e-153	14156	13797
AVR-Pi9	SRR9989239	SRR9989239_NODE_452_length_30318_cov_28.477910	Eleusine	360	2.13e-155	16166	16525
AVR-Pi9	SRR9993988	SRR9993988_NODE_571_length_24302_cov_40.655009	Eleusine	360	2.13e-155	11314	11673
AVR-Pi9	SRR9993989	SRR9993989_NODE_521_length_27400_cov_45.844835	Eleusine	360	2.13e-155	13247	13606
AVR-Pi9	SRR9993990	SRR9993990_NODE_453_length_30411_cov_45.663263	Eleusine	360	2.13e-155	14155	13796
AVR-Pi9	SRR9993991	SRR9993991_NODE_442_length_30320_cov_47.968677	Eleusine	360	2.13e-155	14154	13795
AVR-Pi9	SRR9993992	SRR9993992_NODE_463_length_30320_cov_42.231356	Eleusine	360	2.13e-155	16166	16525
AVR-Pi9	SRR9993993	SRR9993993_NODE_448_length_30311_cov_42.051758	Eleusine	360	2.13e-155	16155	16514
AVR-Pi9	T3	T3_CP132166.1_Pyricularia_oryzae_strain_T3_chromosome_7	Triticum	342	8.51e-176	2715097	2714756
AVR-Pi9	TF05-1MC7	TF05-1MC7_CM070247.1_Pyricularia_oryzae_strain_TF05-1MC7_chromosome_7,_whole_genome_shotgun_sequence	Lolium	342	8.51e-176	2718734	2718393
AVR-Pi9	TGR2	TGR2_CM060138.1_Pyricularia_oryzae_strain_TRG2_chromosome_7,_whole_genome_shotgun_sequence	Oryza	342	8.51e-176	2178367	2178026
AVR-Pi9	ZM1-2	ZM1-2_CM048865.1_Pyricularia_oryzae_strain_ZM1-2_chromosome_7,_whole_genome_shotgun_sequence	Triticum	360	5.74e-159	2846425	2846066
AVR-Pia	Br36	Br36_NC_043744.1_Pyricularia_pennisetigena_strain_Br36_chromosome_6,_whole_genome_shotgun_sequence	Cenchrus	258	5.7e-80	4313771	4313514
AVR-Pia	DRR059884	DRR059884_NODE_969_length_3684_cov_70.888399	Oryza	258	1.37e-137	1949	2206
AVR-Pia	DRR445898	DRR445898_NODE_1010_length_5090_cov_26.323192	Oryza	258	1.37e-137	1808	1551
AVR-Pia	NI907	NI907_RRCK01000004.1_Pyricularia_grisea_strain_NI907_Pyricularia_grisea_NI907_Scaffold_4	Digitaria	258	1.99e-22	2352582	2352836
AVR-Pia	NI907	NI907_RRCK01000002.1_Pyricularia_grisea_strain_NI907_Pyricularia_grisea_NI907_Scaffold_2	Digitaria	258	1.86e-130	636531	636274
AVR-Pia	PM1	PM1_PQBJ01001333.1_Pyricularia_pennisetigena_strain_PM1_Pm1_contig1681,_whole_genome_shotgun_sequence	Pennisetum	258	5.7e-80	106070	106327
AVR-Pia	SRR12887176	SRR12887176_NODE_1215_length_3760_cov_8.807222	Oryza	258	4.08e-134	1083	826
AVR-Pia	SRR12887195	SRR12887195_NODE_1359_length_3274_cov_25.979981	Oryza	258	1.37e-137	1517	1774
AVR-Pia	SRR12887204	SRR12887204_NODE_1023_length_4398_cov_31.409859	Oryza	258	7.49e-136	1993	2250
AVR-Pia	SRR12887205	SRR12887205_NODE_1415_length_3128_cov_6.111767	Oryza	258	7.49e-136	1516	1773
AVR-Pia	SRR12887207	SRR12887207_NODE_922_length_5152_cov_52.213202	Oryza	258	1.37e-137	3395	3652
AVR-Pia	SRR14705949	SRR14705949_NODE_1200_length_6927_cov_184.241752	Triticum	258	2.22e-132	2020	1763
AVR-Pia	SRR14705956	SRR14705956_NODE_1241_length_6323_cov_163.295069	Triticum	258	2.22e-132	2203	1946
AVR-Pia	SRR14705976	SRR14705976_NODE_12984_length_338_cov_1.118774	Leersia	258	2.22e-132	267	10
AVR-Pia	SRR14705986	SRR14705986_NODE_903_length_8226_cov_33.925267	Urochloa	258	5.14e-115	7355	7098
AVR-Pia	SRR18092172	SRR18092172_NODE_1026_length_2729_cov_18.285340	Oryza	258	1.37e-137	1311	1054
AVR-Pia	SRR18092178	SRR18092178_NODE_1138_length_3961_cov_13.544035	Oryza	258	1.37e-137	2651	2908
AVR-Pia	SRR18092185	SRR18092185_NODE_925_length_3961_cov_4.864823	Oryza	258	1.37e-137	2651	2908
AVR-Pia	SRR18092192	SRR18092192_NODE_911_length_2662_cov_7.296126	Oryza	258	1.37e-137	1481	1738
AVR-Pia	SRR18092196	SRR18092196_NODE_1732_length_1425_cov_4.594161	Oryza	258	1.37e-137	115	372
AVR-Pia	SRR18092199	SRR18092199_NODE_959_length_2662_cov_15.689298	Oryza	258	1.37e-137	1182	925
AVR-Pia	SRR18092200	SRR18092200_NODE_884_length_2663_cov_9.000383	Oryza	258	1.37e-137	1183	926
AVR-Pia	SRR18092214	SRR18092214_NODE_828_length_3960_cov_13.437900	Oryza	258	1.37e-137	2650	2907
AVR-Pia	SRR18092215	SRR18092215_NODE_833_length_3961_cov_13.304147	Oryza	258	1.37e-137	2651	2908
AVR-Pia	SRR18092230	SRR18092230_NODE_2066_length_1894_cov_25.351128	Oryza	258	1.37e-137	1758	1501
AVR-Pia	SRR18092249	SRR18092249_NODE_374_length_8421_cov_7.927325	NA	258	1.53e-111	4491	4234
AVR-Pia	SRR18092251	SRR18092251_NODE_869_length_2661_cov_6.971604	Oryza	258	1.37e-137	1481	1738
AVR-Pia	SRR18092262	SRR18092262_NODE_1154_length_1332_cov_10.332028	Oryza	258	1.53e-111	401	658
AVR-Pia	SRR23400923	SRR23400923_NODE_1139_length_6396_cov_72.457034	Triticum	258	2.22e-132	4067	4324
AVR-Pia	SRR3056583	SRR3056583_NODE_1295_length_2587_cov_304.984992	Oryza	258	4.08e-134	1266	1523
AVR-Pia	SRR6384779	SRR6384779_NODE_1761_length_4575_cov_10.459538	Oryza	258	7.49e-136	2818	3075
AVR-Pia	SRR6384802	SRR6384802_NODE_1677_length_3302_cov_12.361550	Oryza	258	1.37e-137	1514	1771
AVR-Pia	SRR6669153	SRR6669153_NODE_1049_length_3727_cov_29.086575	Oryza	258	7.49e-136	1970	2227
AVR-Pia	SRR6669155	SRR6669155_NODE_609_length_10094_cov_35.984526	Oryza	258	1.37e-137	2672	2929
AVR-Pia	SRR6669178	SRR6669178_NODE_740_length_4989_cov_30.223534	Oryza	258	1.37e-137	3232	3489
AVR-Pia	SRR6669190	SRR6669190_NODE_1172_length_4126_cov_42.511484	Oryza	258	1.37e-137	1789	1532
AVR-Pia	SRR6669207	SRR6669207_NODE_917_length_5152_cov_41.192709	Oryza	258	1.37e-137	1758	1501
AVR-Pia	SRR6669210	SRR6669210_NODE_1082_length_3728_cov_25.794577	Oryza	258	1.37e-137	1758	1501
AVR-Pia	W97-11	W97-11_KZ614059.1_Magnaporthe_grisea_W97-11_Scaffold_30	Digitaria	258	1.86e-130	387086	387343
AVR-Pia	W97-11	W97-11_KZ614100.1_Magnaporthe_grisea_W97-11_Scaffold_71	Digitaria	258	1.99e-22	2068524	2068270
AVR-Pib	70-15	70-15_NC_017853.1_Pyricularia_oryzae_70-15_chromosome_6,_whole_genome_shotgun_sequence	Oryza	225	1.76e-112	4064311	4064087
AVR-Pib	B71	B71_CP060335.1_Pyricularia_oryzae_strain_B71_chromosome_6	Triticum	225	9.1e-110	6047968	6047744
AVR-Pib	DRR059884	DRR059884_NODE_403_length_21832_cov_17.417046	Oryza	225	1.48e-118	12431	12207
AVR-Pib	DRR059885	DRR059885_NODE_134_length_88616_cov_20.524373	Setaria	225	7.14e-110	87378	87154
AVR-Pib	DRR059886	DRR059886_NODE_588_length_10956_cov_18.110540	Triticum	225	4.41e-115	1923	1699
AVR-Pib	DRR059887	DRR059887_NODE_1069_length_2135_cov_23.540385	Avena	225	3.89e-108	1107	883
AVR-Pib	DRR059888	DRR059888_NODE_397_length_32246_cov_20.660744	Eleusine	225	2.4e-113	31355	31579
AVR-Pib	DRR079310	DRR079310_NODE_1624_length_1537_cov_10.141135	Triticum	225	4.41e-115	1291	1067
AVR-Pib	DRR079311	DRR079311_NODE_2050_length_1610_cov_8.654080	Triticum	225	4.41e-115	1361	1137
AVR-Pib	DRR079314	DRR079314_NODE_1325_length_2386_cov_13.769810	Urochloa	225	7.14e-110	232	456
AVR-Pib	DRR342044	DRR342044_NODE_481_length_17731_cov_20.261304	Oryza	225	1.48e-118	8220	7996
AVR-Pib	DRR342045	DRR342045_NODE_449_length_22074_cov_19.779150	Oryza	225	1.48e-118	9480	9704
AVR-Pib	DRR342046	DRR342046_NODE_814_length_13548_cov_7.905223	Oryza	225	1.48e-118	1986	1762
AVR-Pib	DRR342047	DRR342047_NODE_781_length_13319_cov_17.229457	Oryza	225	1.48e-118	12926	12702
AVR-Pib	DRR342048	DRR342048_NODE_796_length_12151_cov_13.954591	Oryza	225	1.48e-118	2396	2172
AVR-Pib	DRR342049	DRR342049_NODE_530_length_21955_cov_21.375309	Oryza	225	1.48e-118	9493	9717
AVR-Pib	DRR342050	DRR342050_NODE_783_length_12976_cov_15.592108	Oryza	225	1.48e-118	12593	12369
AVR-Pib	DRR342051	DRR342051_NODE_527_length_22349_cov_14.286248	Oryza	225	1.48e-118	12590	12366
AVR-Pib	DRR342052	DRR342052_NODE_536_length_22158_cov_16.144342	Oryza	225	1.48e-118	9569	9793
AVR-Pib	DRR445890	DRR445890_NODE_83_length_95662_cov_24.082493	Oryza	225	1.48e-118	83150	83374
AVR-Pib	DRR445891	DRR445891_NODE_821_length_11702_cov_13.849158	Oryza	225	1.48e-118	2287	2063
AVR-Pib	DRR445892	DRR445892_NODE_795_length_12949_cov_16.577133	Oryza	225	1.48e-118	361	585
AVR-Pib	DRR445893	DRR445893_NODE_431_length_22027_cov_13.587445	Oryza	225	1.48e-118	12547	12323
AVR-Pib	DRR445894	DRR445894_NODE_507_length_17603_cov_18.467249	Oryza	225	1.48e-118	9423	9647
AVR-Pib	DRR445895	DRR445895_NODE_401_length_21979_cov_18.896174	Oryza	225	1.48e-118	12508	12284
AVR-Pib	DRR445896	DRR445896_NODE_814_length_10714_cov_16.289412	Oryza	225	1.48e-118	8928	9152
AVR-Pib	DRR445897	DRR445897_NODE_586_length_14277_cov_16.605654	Oryza	225	1.48e-118	6058	6282
AVR-Pib	DRR445898	DRR445898_NODE_465_length_22804_cov_18.000441	Oryza	225	1.48e-118	13148	12924
AVR-Pib	DRR445899	DRR445899_NODE_459_length_17719_cov_14.805991	Oryza	225	1.48e-118	9499	9723
AVR-Pib	NI907	NI907_CM015042.1_Pyricularia_grisea_strain_NI907_chromosome_I	Digitaria	225	1.31e-74	5606192	5606416
AVR-Pib	SRR10271354	SRR10271354_NODE_817_length_10168_cov_38.446554	Oryza	225	1.48e-118	8789	9013
AVR-Pib	SRR10271355	SRR10271355_NODE_667_length_10135_cov_45.599504	Oryza	225	1.48e-118	1346	1122
AVR-Pib	SRR10271356	SRR10271356_NODE_678_length_10133_cov_37.024807	Oryza	225	1.48e-118	8789	9013
AVR-Pib	SRR10271357	SRR10271357_NODE_388_length_23717_cov_62.445135	Oryza	225	1.48e-118	11231	11455
AVR-Pib	SRR11528297	SRR11528297_NODE_436_length_14068_cov_61.110357	Oryza	225	1.48e-118	11987	12211
AVR-Pib	SRR11528298	SRR11528298_NODE_321_length_23996_cov_78.562691	Oryza	225	1.48e-118	12766	12542
AVR-Pib	SRR11528299	SRR11528299_NODE_303_length_24678_cov_75.332466	Oryza	225	1.48e-118	12692	12468
AVR-Pib	SRR11528300	SRR11528300_NODE_321_length_24739_cov_72.433258	Oryza	225	1.48e-118	12753	12529
AVR-Pib	SRR11528301	SRR11528301_NODE_327_length_24477_cov_65.549098	Oryza	225	1.48e-118	11987	12211
AVR-Pib	SRR11528302	SRR11528302_NODE_318_length_24731_cov_72.696601	Oryza	225	1.48e-118	12745	12521
AVR-Pib	SRR11528303	SRR11528303_NODE_421_length_14062_cov_68.616089	Oryza	225	1.48e-118	2076	1852
AVR-Pib	SRR11528304	SRR11528304_NODE_316_length_24476_cov_67.479733	Oryza	225	1.48e-118	12490	12266
AVR-Pib	SRR11528305	SRR11528305_NODE_313_length_24676_cov_66.991463	Oryza	225	1.48e-118	12690	12466
AVR-Pib	SRR11836441	SRR11836441_NODE_256_length_50320_cov_12.449438	Eleusine	225	2.4e-113	892	668
AVR-Pib	SRR11836445	SRR11836445_NODE_742_length_2966_cov_11.122982	Setaria	225	1.31e-111	1619	1843
AVR-Pib	SRR12887168	SRR12887168_NODE_561_length_12826_cov_26.467331	Oryza	225	1.48e-118	12520	12296
AVR-Pib	SRR12887169	SRR12887169_NODE_594_length_12828_cov_23.754137	Oryza	225	1.48e-118	307	531
AVR-Pib	SRR12887170	SRR12887170_NODE_517_length_14693_cov_31.570881	Oryza	225	1.48e-118	876	652
AVR-Pib	SRR12887171	SRR12887171_NODE_638_length_11818_cov_23.469296	Oryza	225	1.48e-118	332	556
AVR-Pib	SRR12887172	SRR12887172_NODE_453_length_16143_cov_23.622806	Oryza	225	1.48e-118	3477	3253
AVR-Pib	SRR12887176	SRR12887176_NODE_396_length_23886_cov_7.150489	Oryza	225	1.48e-118	12552	12328
AVR-Pib	SRR12887177	SRR12887177_NODE_699_length_14307_cov_11.108082	Oryza	225	1.48e-118	13432	13656
AVR-Pib	SRR12887178	SRR12887178_NODE_505_length_19604_cov_10.421621	Oryza	225	1.48e-118	11230	11454
AVR-Pib	SRR12887179	SRR12887179_NODE_2172_length_1041_cov_11.068465	Oryza	225	1.48e-118	875	651
AVR-Pib	SRR12887181	SRR12887181_NODE_426_length_20937_cov_23.220374	Oryza	225	1.48e-118	20061	20285
AVR-Pib	SRR12887182	SRR12887182_NODE_450_length_20970_cov_15.453597	Oryza	225	1.48e-118	20094	20318
AVR-Pib	SRR12887183	SRR12887183_NODE_401_length_24375_cov_21.086098	Oryza	225	1.48e-118	11925	12149
AVR-Pib	SRR12887184	SRR12887184_NODE_8385_length_260_cov_0.797814	Oryza	225	1.48e-118	26	250
AVR-Pib	SRR12887185	SRR12887185_NODE_443_length_21950_cov_16.667855	Oryza	225	1.48e-118	9441	9665
AVR-Pib	SRR12887186	SRR12887186_NODE_555_length_16309_cov_15.544418	Oryza	225	1.48e-118	3464	3240
AVR-Pib	SRR12887187	SRR12887187_NODE_112_length_98646_cov_26.712394	Oryza	225	7.14e-110	57552	57328
AVR-Pib	SRR12887188	SRR12887188_NODE_124_length_98581_cov_38.457738	Oryza	225	7.14e-110	57553	57329
AVR-Pib	SRR12887189	SRR12887189_NODE_119_length_98718_cov_35.756683	Oryza	225	7.14e-110	41166	41390
AVR-Pib	SRR12887190	SRR12887190_NODE_1900_length_1041_cov_22.073651	Oryza	225	1.48e-118	875	651
AVR-Pib	SRR12887191	SRR12887191_NODE_1623_length_1642_cov_29.885623	Oryza	225	1.48e-118	768	992
AVR-Pib	SRR12887193	SRR12887193_NODE_396_length_20920_cov_26.259176	Oryza	225	1.48e-118	875	651
AVR-Pib	SRR12887195	SRR12887195_NODE_511_length_16334_cov_25.374300	Oryza	225	1.48e-118	12875	13099
AVR-Pib	SRR12887197	SRR12887197_NODE_322_length_27887_cov_38.978134	Oryza	225	1.48e-118	27800	27576
AVR-Pib	SRR12887198	SRR12887198_NODE_376_length_20822_cov_27.760858	Oryza	225	1.48e-118	19946	20170
AVR-Pib	SRR12887199	SRR12887199_NODE_369_length_20850_cov_32.046021	Oryza	225	1.48e-118	877	653
AVR-Pib	SRR12887201	SRR12887201_NODE_1745_length_1041_cov_29.437759	Oryza	225	1.48e-118	167	391
AVR-Pib	SRR12887203	SRR12887203_NODE_1811_length_1204_cov_22.982254	Oryza	225	1.48e-118	876	652
AVR-Pib	SRR12887204	SRR12887204_NODE_558_length_12860_cov_27.394665	Oryza	225	1.48e-118	12550	12326
AVR-Pib	SRR12887205	SRR12887205_NODE_537_length_13935_cov_26.698513	Oryza	225	1.48e-118	13060	13284
AVR-Pib	SRR12887206	SRR12887206_NODE_468_length_16367_cov_24.411848	Oryza	225	1.48e-118	12860	13084
AVR-Pib	SRR12887207	SRR12887207_NODE_520_length_12778_cov_34.251083	Oryza	225	1.48e-118	311	535
AVR-Pib	SRR12887208	SRR12887208_NODE_515_length_14695_cov_24.818990	Oryza	225	1.48e-118	876	652
AVR-Pib	SRR12887209	SRR12887209_NODE_1305_length_2872_cov_34.128086	Oryza	225	1.48e-118	87	311
AVR-Pib	SRR12887210	SRR12887210_NODE_290_length_36388_cov_34.509294	Oryza	225	1.48e-118	34400	34624
AVR-Pib	SRR12887211	SRR12887211_NODE_619_length_10940_cov_29.499678	Oryza	225	1.48e-118	1436	1212
AVR-Pib	SRR12887212	SRR12887212_NODE_319_length_30450_cov_48.555790	Oryza	225	1.48e-118	17786	17562
AVR-Pib	SRR12887213	SRR12887213_NODE_539_length_14098_cov_31.372085	Oryza	225	1.48e-118	1436	1212
AVR-Pib	SRR12887214	SRR12887214_NODE_411_length_19893_cov_23.301272	Oryza	225	1.48e-118	12665	12889
AVR-Pib	SRR12887215	SRR12887215_NODE_1863_length_1041_cov_27.981328	Oryza	225	1.48e-118	167	391
AVR-Pib	SRR14119005	SRR14119005_NODE_680_length_9764_cov_20.051719	Cenchrus	225	3.89e-108	6820	6596
AVR-Pib	SRR14119005	SRR14119005_NODE_1041_length_1050_cov_22.614594	Cenchrus	225	1.31e-111	428	204
AVR-Pib	SRR14119006	SRR14119006_NODE_686_length_12621_cov_13.556282	Avena	225	7.14e-110	9695	9919
AVR-Pib	SRR14119007	SRR14119007_NODE_89_length_108054_cov_18.630671	Avena	225	7.14e-110	51478	51702
AVR-Pib	SRR14119008	SRR14119008_NODE_655_length_8976_cov_21.889426	Elionorus	225	4.41e-115	6728	6504
AVR-Pib	SRR14119008	SRR14119008_NODE_1588_length_264_cov_32.550802	Elionorus	200	1.15e-93	1	200
AVR-Pib	SRR14119009	SRR14119009_NODE_912_length_4736_cov_18.955785	Avena	225	3.89e-108	1051	1275
AVR-Pib	SRR14119010	SRR14119010_NODE_706_length_10232_cov_16.598917	Melinis	225	3.89e-108	7288	7064
AVR-Pib	SRR14119010	SRR14119010_NODE_1041_length_1050_cov_15.062693	Melinis	225	1.31e-111	428	204
AVR-Pib	SRR14119017	SRR14119017_NODE_829_length_8403_cov_20.224478	Oryza	225	1.48e-118	314	538
AVR-Pib	SRR14119018	SRR14119018_NODE_812_length_9996_cov_28.862486	Triticum	225	4.41e-115	6370	6146
AVR-Pib	SRR14119018	SRR14119018_NODE_1863_length_264_cov_34.053476	Triticum	200	1.15e-93	1	200
AVR-Pib	SRR14119019	SRR14119019_NODE_2536_length_264_cov_20.085561	Triticum	200	1.3e-100	264	65
AVR-Pib	SRR14119019	SRR14119019_NODE_962_length_4654_cov_22.901464	Triticum	225	3.89e-108	2772	2996
AVR-Pib	SRR14119020	SRR14119020_NODE_758_length_12330_cov_23.516690	Triticum	225	3.89e-108	8276	8052
AVR-Pib	SRR14119020	SRR14119020_NODE_2196_length_264_cov_23.245989	Triticum	200	1.3e-100	1	200
AVR-Pib	SRR14119021	SRR14119021_NODE_1760_length_264_cov_16.609626	Triticum	200	1.3e-100	1	200
AVR-Pib	SRR14119021	SRR14119021_NODE_932_length_3978_cov_25.412458	Triticum	225	3.89e-108	2249	2473
AVR-Pib	SRR14119023	SRR14119023_NODE_1767_length_264_cov_21.326203	Triticum	200	1.3e-100	1	200
AVR-Pib	SRR14119023	SRR14119023_NODE_810_length_9373_cov_26.215792	Triticum	225	3.89e-108	2868	3092
AVR-Pib	SRR14119024	SRR14119024_NODE_2585_length_264_cov_22.593583	Triticum	200	1.3e-100	1	200
AVR-Pib	SRR14119024	SRR14119024_NODE_856_length_9633_cov_21.959397	Triticum	225	3.89e-108	3549	3773
AVR-Pib	SRR14119025	SRR14119025_NODE_1341_length_1009_cov_45.187768	Triticum	225	3.89e-108	341	565
AVR-Pib	SRR14119026	SRR14119026_NODE_794_length_6151_cov_18.427490	Triticum	225	1.31e-111	3207	2983
AVR-Pib	SRR14119026	SRR14119026_NODE_767_length_7203_cov_18.144822	Triticum	225	3.89e-108	623	847
AVR-Pib	SRR14119027	SRR14119027_NODE_499_length_25044_cov_13.313173	Triticum	225	7.14e-110	15238	15014
AVR-Pib	SRR14119028	SRR14119028_NODE_877_length_8408_cov_25.809987	Oryza	225	1.48e-118	314	538
AVR-Pib	SRR14705949	SRR14705949_NODE_3625_length_305_cov_54.881579	Triticum	200	1.3e-100	305	106
AVR-Pib	SRR14705949	SRR14705949_NODE_1637_length_2678_cov_70.424837	Triticum	225	7.14e-110	1110	886
AVR-Pib	SRR14705950	SRR14705950_NODE_615_length_20808_cov_18.677391	Eleusine	225	2.4e-113	922	698
AVR-Pib	SRR14705951	SRR14705951_NODE_581_length_11017_cov_56.760695	Triticum	225	4.41e-115	1365	1141
AVR-Pib	SRR14705953	SRR14705953_NODE_366_length_32057_cov_60.022420	Triticum	225	4.41e-115	9688	9912
AVR-Pib	SRR14705955	SRR14705955_NODE_96_length_137363_cov_43.999403	Triticum	225	7.14e-110	89759	89535
AVR-Pib	SRR14705956	SRR14705956_NODE_3459_length_305_cov_85.627193	Triticum	200	1.3e-100	1	200
AVR-Pib	SRR14705956	SRR14705956_NODE_1185_length_7091_cov_89.071571	Triticum	225	7.14e-110	5209	5433
AVR-Pib	SRR14705957	SRR14705957_NODE_243_length_55829_cov_28.009865	Stenotaphrum	225	7.14e-110	14741	14517
AVR-Pib	SRR14705959	SRR14705959_NODE_534_length_23547_cov_20.968385	Stenotaphrum	225	7.14e-110	13931	13707
AVR-Pib	SRR14705960	SRR14705960_NODE_220_length_55006_cov_36.821096	Stenotaphrum	225	7.14e-110	13934	13710
AVR-Pib	SRR14705962	SRR14705962_NODE_1280_length_10903_cov_4.937082	Stenotaphrum	225	7.14e-110	8931	9155
AVR-Pib	SRR14705963	SRR14705963_NODE_2484_length_1825_cov_4.386926	Setaria	225	4.41e-115	476	700
AVR-Pib	SRR14705966	SRR14705966_NODE_641_length_5754_cov_28.616766	Panicum	225	1.66e-103	5556	5334
AVR-Pib	SRR14705967	SRR14705967_NODE_344_length_22123_cov_58.798113	Oryza	225	1.48e-118	8444	8220
AVR-Pib	SRR14705968	SRR14705968_NODE_1288_length_1667_cov_11.680503	Oryza	225	1.48e-118	1356	1132
AVR-Pib	SRR14705969	SRR14705969_NODE_1875_length_2317_cov_12.311872	Oryza	225	1.48e-118	2037	1813
AVR-Pib	SRR14705971	SRR14705971_NODE_162_length_75682_cov_75.681674	Lolium	225	1.31e-111	25378	25154
AVR-Pib	SRR14705976	SRR14705976_NODE_736_length_7002_cov_71.728664	Leersia	225	2.4e-113	4576	4800
AVR-Pib	SRR14705977	SRR14705977_NODE_1813_length_2538_cov_4.148486	Leersia	225	2.4e-113	1660	1436
AVR-Pib	SRR14705982	SRR14705982_NODE_697_length_2214_cov_48.948994	Eleusine	225	3.89e-108	623	847
AVR-Pib	SRR14705982	SRR14705982_NODE_519_length_7937_cov_65.994656	Eleusine	225	1.31e-111	1551	1327
AVR-Pib	SRR14705988	SRR14705988_NODE_2003_length_909_cov_78.847775	Triticum	225	7.14e-110	591	367
AVR-Pib	SRR14705989	SRR14705989_NODE_2033_length_966_cov_83.959385	Triticum	225	3.89e-108	648	424
AVR-Pib	SRR14705993	SRR14705993_NODE_538_length_24502_cov_41.070234	Digitaria	225	1.31e-111	24376	24152
AVR-Pib	SRR14813096	SRR14813096_NODE_507_length_11624_cov_13.640426	NA	225	4.41e-115	1975	1751
AVR-Pib	SRR14813097	SRR14813097_NODE_343_length_30969_cov_16.385181	NA	225	4.41e-115	21325	21101
AVR-Pib	SRR14813098	SRR14813098_NODE_2491_length_1258_cov_4.017782	NA	225	4.41e-115	203	427
AVR-Pib	SRR14813099	SRR14813099_NODE_508_length_11553_cov_12.275009	NA	225	4.41e-115	9633	9857
AVR-Pib	SRR14813100	SRR14813100_NODE_577_length_11542_cov_11.740951	NA	225	4.41e-115	1892	1668
AVR-Pib	SRR14813102	SRR14813102_NODE_556_length_11649_cov_17.840736	NA	225	4.41e-115	2002	1778
AVR-Pib	SRR16280147	SRR16280147_NODE_2357_length_1736_cov_46.878644	Oryza	225	1.48e-118	884	1108
AVR-Pib	SRR16282278	SRR16282278_NODE_317_length_25181_cov_84.812545	Oryza	225	1.48e-118	12639	12863
AVR-Pib	SRR16282279	SRR16282279_NODE_457_length_12617_cov_57.315157	Oryza	225	1.48e-118	12440	12216
AVR-Pib	SRR18092169	SRR18092169_NODE_743_length_10715_cov_9.454409	Oryza	225	1.48e-118	1395	1171
AVR-Pib	SRR18092170	SRR18092170_NODE_959_length_2231_cov_11.290901	Oryza	225	8.09e-117	1943	1719
AVR-Pib	SRR18092172	SRR18092172_NODE_496_length_12782_cov_31.938556	Oryza	225	1.48e-118	289	513
AVR-Pib	SRR18092173	SRR18092173_NODE_414_length_17187_cov_10.750233	Oryza	225	1.48e-118	4562	4338
AVR-Pib	SRR18092174	SRR18092174_NODE_570_length_10289_cov_32.580125	Oryza	225	8.09e-117	10001	9777
AVR-Pib	SRR18092175	SRR18092175_NODE_349_length_24094_cov_19.879446	Oryza	225	1.48e-118	12646	12870
AVR-Pib	SRR18092177	SRR18092177_NODE_576_length_10089_cov_40.946083	Oryza	225	8.09e-117	10000	9776
AVR-Pib	SRR18092180	SRR18092180_NODE_1683_length_1144_cov_26.762167	Oryza	225	1.48e-118	853	629
AVR-Pib	SRR18092181	SRR18092181_NODE_557_length_10290_cov_51.112653	Oryza	225	1.48e-118	289	513
AVR-Pib	SRR18092182	SRR18092182_NODE_1726_length_1144_cov_34.506887	Oryza	225	1.48e-118	292	516
AVR-Pib	SRR18092183	SRR18092183_NODE_1024_length_2006_cov_10.962583	Oryza	225	8.09e-117	1918	1694
AVR-Pib	SRR18092184	SRR18092184_NODE_729_length_17232_cov_20.544740	Oryza	225	1.48e-118	12671	12895
AVR-Pib	SRR18092185	SRR18092185_NODE_1250_length_1637_cov_7.029077	Oryza	225	1.48e-118	1354	1130
AVR-Pib	SRR18092187	SRR18092187_NODE_830_length_15495_cov_35.732391	Oryza	225	1.48e-118	8844	9068
AVR-Pib	SRR18092190	SRR18092190_NODE_413_length_28064_cov_50.848870	Oryza	225	1.48e-118	19999	20223
AVR-Pib	SRR18092191	SRR18092191_NODE_488_length_19273_cov_32.068530	Oryza	225	1.48e-118	12645	12869
AVR-Pib	SRR18092192	SRR18092192_NODE_1024_length_1610_cov_11.531190	Oryza	225	1.48e-118	1348	1124
AVR-Pib	SRR18092194	SRR18092194_NODE_1523_length_1144_cov_17.160698	Oryza	225	1.48e-118	292	516
AVR-Pib	SRR18092195	SRR18092195_NODE_668_length_11558_cov_28.869686	Oryza	225	1.48e-118	99	323
AVR-Pib	SRR18092197	SRR18092197_NODE_1372_length_1717_cov_10.556558	Oryza	225	1.48e-118	324	548
AVR-Pib	SRR18092198	SRR18092198_NODE_1129_length_1720_cov_8.596396	Oryza	225	1.48e-118	327	551
AVR-Pib	SRR18092199	SRR18092199_NODE_388_length_21472_cov_17.175095	Oryza	225	1.48e-118	9026	9250
AVR-Pib	SRR18092200	SRR18092200_NODE_991_length_1632_cov_12.041852	Oryza	225	1.48e-118	1345	1121
AVR-Pib	SRR18092201	SRR18092201_NODE_970_length_10985_cov_9.928362	Oryza	225	1.48e-118	1916	1692
AVR-Pib	SRR18092202	SRR18092202_NODE_2133_length_933_cov_9.238041	Oryza	225	1.48e-118	853	629
AVR-Pib	SRR18092203	SRR18092203_NODE_1301_length_1144_cov_9.662994	Oryza	225	1.48e-118	853	629
AVR-Pib	SRR18092205	SRR18092205_NODE_2625_length_2231_cov_22.568709	Oryza	225	8.09e-117	1919	1695
AVR-Pib	SRR18092206	SRR18092206_NODE_1151_length_10303_cov_31.686485	Oryza	225	8.09e-117	10192	9968
AVR-Pib	SRR18092207	SRR18092207_NODE_803_length_9829_cov_13.596480	Oryza	225	8.09e-117	88	312
AVR-Pib	SRR18092208	SRR18092208_NODE_1015_length_10288_cov_9.420893	Oryza	225	8.09e-117	290	514
AVR-Pib	SRR18092209	SRR18092209_NODE_481_length_12618_cov_18.869219	Oryza	225	1.48e-118	12520	12296
AVR-Pib	SRR18092211	SRR18092211_NODE_560_length_10288_cov_24.974494	Oryza	225	8.09e-117	289	513
AVR-Pib	SRR18092212	SRR18092212_NODE_1437_length_2208_cov_17.396656	Oryza	225	1.48e-118	288	512
AVR-Pib	SRR18092213	SRR18092213_NODE_1497_length_933_cov_10.463554	Oryza	225	1.48e-118	81	305
AVR-Pib	SRR18092214	SRR18092214_NODE_334_length_25413_cov_13.838946	Oryza	225	8.09e-117	12904	13128
AVR-Pib	SRR18092215	SRR18092215_NODE_461_length_14243_cov_25.500141	Oryza	225	1.48e-118	12898	13122
AVR-Pib	SRR18092218	SRR18092218_NODE_1255_length_1720_cov_11.974174	Oryza	225	1.48e-118	1394	1170
AVR-Pib	SRR18092219	SRR18092219_NODE_1575_length_1721_cov_27.644658	Oryza	225	1.48e-118	327	551
AVR-Pib	SRR18092224	SRR18092224_NODE_552_length_11006_cov_26.611086	Oryza	225	1.48e-118	1343	1119
AVR-Pib	SRR18092225	SRR18092225_NODE_1456_length_1735_cov_6.890476	Oryza	225	4.41e-115	22	246
AVR-Pib	SRR18092227	SRR18092227_NODE_593_length_21373_cov_40.894863	Oryza	225	1.48e-118	8836	9060
AVR-Pib	SRR18092228	SRR18092228_NODE_454_length_28064_cov_90.818630	Oryza	225	1.48e-118	8066	7842
AVR-Pib	SRR18092229	SRR18092229_NODE_563_length_22083_cov_45.392038	Oryza	225	1.48e-118	9565	9789
AVR-Pib	SRR18092230	SRR18092230_NODE_584_length_21324_cov_33.447546	Oryza	225	1.48e-118	12461	12237
AVR-Pib	SRR18092231	SRR18092231_NODE_2117_length_1764_cov_25.785418	Oryza	225	1.48e-118	1416	1192
AVR-Pib	SRR18092232	SRR18092232_NODE_2060_length_1764_cov_23.831654	Oryza	225	1.48e-118	349	573
AVR-Pib	SRR18092233	SRR18092233_NODE_488_length_18371_cov_40.148832	Oryza	225	1.48e-118	6626	6402
AVR-Pib	SRR18092234	SRR18092234_NODE_370_length_24103_cov_22.037924	Oryza	225	1.48e-118	11471	11247
AVR-Pib	SRR18092235	SRR18092235_NODE_1533_length_1721_cov_14.079232	Oryza	225	1.48e-118	1395	1171
AVR-Pib	SRR18092236	SRR18092236_NODE_1391_length_1720_cov_15.172372	Oryza	225	1.48e-118	327	551
AVR-Pib	SRR18092237	SRR18092237_NODE_348_length_25151_cov_14.230196	Oryza	225	1.48e-118	12634	12858
AVR-Pib	SRR18092238	SRR18092238_NODE_260_length_41629_cov_31.860899	Oryza	225	1.48e-118	256	480
AVR-Pib	SRR18092240	SRR18092240_NODE_2194_length_1721_cov_20.389556	Oryza	225	1.48e-118	327	551
AVR-Pib	SRR18092241	SRR18092241_NODE_1422_length_1144_cov_12.030303	Oryza	225	1.48e-118	853	629
AVR-Pib	SRR18092242	SRR18092242_NODE_1280_length_1482_cov_9.395936	Oryza	225	1.48e-118	1394	1170
AVR-Pib	SRR18092243	SRR18092243_NODE_2174_length_1721_cov_16.788115	Oryza	225	1.48e-118	327	551
AVR-Pib	SRR18092244	SRR18092244_NODE_1655_length_1144_cov_48.856749	Oryza	225	1.48e-118	292	516
AVR-Pib	SRR18092245	SRR18092245_NODE_481_length_25174_cov_22.934870	Oryza	225	1.48e-118	12521	12297
AVR-Pib	SRR18092249	SRR18092249_NODE_493_length_3777_cov_9.424772	NA	225	4.41e-115	1850	2074
AVR-Pib	SRR18092250	SRR18092250_NODE_1076_length_2276_cov_4.969383	Oryza	225	1.03e-108	2157	1935
AVR-Pib	SRR18092251	SRR18092251_NODE_989_length_1572_cov_11.002637	Oryza	225	1.29e-89	247	456
AVR-Pib	SRR18092252	SRR18092252_NODE_1077_length_1571_cov_8.723615	Oryza	225	1.48e-118	1334	1110
AVR-Pib	SRR18092254	SRR18092254_NODE_1489_length_1143_cov_10.378676	Oryza	225	1.48e-118	853	629
AVR-Pib	SRR18092257	SRR18092257_NODE_336_length_24187_cov_47.644207	Oryza	225	1.48e-118	12286	12510
AVR-Pib	SRR18092261	SRR18092261_NODE_1201_length_8110_cov_19.727250	Oryza	225	1.48e-118	8036	7812
AVR-Pib	SRR18092264	SRR18092264_NODE_2033_length_1963_cov_6.826520	Oryza	225	1.48e-118	1916	1692
AVR-Pib	SRR18092267	SRR18092267_NODE_1341_length_1144_cov_10.728191	Oryza	225	1.48e-118	853	629
AVR-Pib	SRR18092268	SRR18092268_NODE_464_length_14006_cov_23.858648	Oryza	225	1.48e-118	1343	1119
AVR-Pib	SRR18092269	SRR18092269_NODE_359_length_24142_cov_60.737576	Oryza	225	1.48e-118	11204	11428
AVR-Pib	SRR18092270	SRR18092270_NODE_1050_length_2206_cov_19.986053	Oryza	225	8.09e-117	1925	1701
AVR-Pib	SRR18092271	SRR18092271_NODE_1435_length_1720_cov_38.610210	Oryza	225	1.48e-118	1394	1170
AVR-Pib	SRR18092272	SRR18092272_NODE_578_length_10090_cov_28.677329	Oryza	225	8.09e-117	90	314
AVR-Pib	SRR18092273	SRR18092273_NODE_1030_length_2226_cov_19.264394	Oryza	225	8.09e-117	289	513
AVR-Pib	SRR18092275	SRR18092275_NODE_1151_length_1437_cov_10.920405	Oryza	225	8.09e-117	1350	1126
AVR-Pib	SRR18092278	SRR18092278_NODE_1471_length_1144_cov_9.111111	Oryza	225	1.48e-118	853	629
AVR-Pib	SRR18092280	SRR18092280_NODE_780_length_8303_cov_14.878152	Oryza	225	8.09e-117	292	516
AVR-Pib	SRR18092281	SRR18092281_NODE_1119_length_10289_cov_17.862419	Oryza	225	8.09e-117	10001	9777
AVR-Pib	SRR18092282	SRR18092282_NODE_558_length_10287_cov_18.397283	Oryza	225	8.09e-117	289	513
AVR-Pib	SRR18092283	SRR18092283_NODE_557_length_10287_cov_19.142983	Oryza	225	8.09e-117	289	513
AVR-Pib	SRR18092284	SRR18092284_NODE_554_length_10289_cov_20.170608	Oryza	225	8.09e-117	289	513
AVR-Pib	SRR18092285	SRR18092285_NODE_605_length_21329_cov_20.308969	Oryza	225	1.48e-118	8833	9057
AVR-Pib	SRR18092287	SRR18092287_NODE_1179_length_1632_cov_7.769182	Oryza	225	1.48e-118	1344	1120
AVR-Pib	SRR19854871	SRR19854871_NODE_661_length_11662_cov_58.778679	Triticum	225	4.41e-115	9648	9872
AVR-Pib	SRR19854872	SRR19854872_NODE_676_length_11735_cov_59.769343	Triticum	225	4.41e-115	2017	1793
AVR-Pib	SRR20852131	SRR20852131_NODE_1152_length_10340_cov_52.720284	Oryza	225	1.48e-118	1457	1233
AVR-Pib	SRR21640535	SRR21640535_NODE_487_length_17616_cov_57.179657	Oryza	225	1.48e-118	9449	9673
AVR-Pib	SRR21641436	SRR21641436_NODE_532_length_17618_cov_29.701385	Hordeum	225	1.48e-118	9449	9673
AVR-Pib	SRR21641438	SRR21641438_NODE_541_length_17619_cov_28.962946	Hordeum	225	1.48e-118	9450	9674
AVR-Pib	SRR21641439	SRR21641439_NODE_552_length_17639_cov_36.650382	Hordeum	225	1.48e-118	8170	7946
AVR-Pib	SRR21641441	SRR21641441_NODE_539_length_17674_cov_36.267758	Hordeum	225	1.48e-118	9505	9729
AVR-Pib	SRR21641442	SRR21641442_NODE_559_length_17667_cov_32.413474	Hordeum	225	1.48e-118	9498	9722
AVR-Pib	SRR21641443	SRR21641443_NODE_516_length_17647_cov_36.892089	Hordeum	225	1.48e-118	9478	9702
AVR-Pib	SRR21641445	SRR21641445_NODE_548_length_17665_cov_33.807596	Hordeum	225	1.48e-118	9497	9721
AVR-Pib	SRR21641447	SRR21641447_NODE_545_length_17659_cov_36.270416	Hordeum	225	1.48e-118	9491	9715
AVR-Pib	SRR21641449	SRR21641449_NODE_551_length_17657_cov_35.144710	Hordeum	225	1.48e-118	8169	7945
AVR-Pib	SRR21641451	SRR21641451_NODE_537_length_17682_cov_28.020108	Hordeum	225	1.48e-118	9513	9737
AVR-Pib	SRR21641453	SRR21641453_NODE_547_length_17677_cov_33.967898	Hordeum	225	1.48e-118	9508	9732
AVR-Pib	SRR21641455	SRR21641455_NODE_485_length_17625_cov_52.515044	Hordeum	225	1.48e-118	8169	7945
AVR-Pib	SRR23388404	SRR23388404_NODE_1479_length_2183_cov_20.512346	Leersia	225	7.14e-110	174	398
AVR-Pib	SRR23400923	SRR23400923_NODE_3216_length_431_cov_79.367232	Triticum	225	7.14e-110	425	201
AVR-Pib	SRR23404000	SRR23404000_NODE_217_length_56795_cov_24.470503	Urochloa	225	4.41e-115	11488	11264
AVR-Pib	SRR23455553	SRR23455553_NODE_208_length_59773_cov_18.394650	Urochloa	225	4.41e-115	48282	48506
AVR-Pib	SRR25528368	SRR25528368_NODE_500_length_11692_cov_32.904778	Triticum	225	4.41e-115	9647	9871
AVR-Pib	SRR25528369	SRR25528369_NODE_730_length_11696_cov_55.185064	Triticum	225	4.41e-115	1927	1703
AVR-Pib	SRR25528370	SRR25528370_NODE_477_length_29913_cov_80.239475	Triticum	225	7.14e-110	2070	1846
AVR-Pib	SRR25528371	SRR25528371_NODE_1783_length_594_cov_98.987152	Triticum	225	3.89e-108	332	108
AVR-Pib	SRR25528372	SRR25528372_NODE_2104_length_3804_cov_35.456078	Triticum	225	7.14e-110	3544	3320
AVR-Pib	SRR25528373	SRR25528373_NODE_1058_length_9483_cov_71.185229	Bromus	225	3.89e-108	6870	6646
AVR-Pib	SRR25528373	SRR25528373_NODE_1319_length_4214_cov_65.798630	Bromus	225	4.41e-115	2614	2838
AVR-Pib	SRR25528374	SRR25528374_NODE_1009_length_11731_cov_52.140296	Bromus	225	7.14e-110	9633	9857
AVR-Pib	SRR25528376	SRR25528376_NODE_1182_length_3950_cov_31.593513	Triticum	225	4.41e-115	1337	1113
AVR-Pib	SRR25528376	SRR25528376_NODE_931_length_9864_cov_36.444387	Triticum	225	3.89e-108	2995	3219
AVR-Pib	SRR26305402	SRR26305402_NODE_621_length_11686_cov_29.068826	Triticum	225	4.41e-115	2041	1817
AVR-Pib	SRR3056583	SRR3056583_NODE_694_length_10783_cov_45.600391	Oryza	225	1.48e-118	9413	9637
AVR-Pib	SRR3056585	SRR3056585_NODE_244_length_51672_cov_136.024972	Eleusine	225	2.4e-113	50781	51005
AVR-Pib	SRR3056613	SRR3056613_NODE_593_length_8225_cov_17.271236	Oryza	225	1.48e-118	8025	7801
AVR-Pib	SRR3624698	SRR3624698_NODE_1359_length_5326_cov_60.587744	Triticum	225	3.89e-108	2750	2974
AVR-Pib	SRR3624699	SRR3624699_NODE_1787_length_867_cov_68.078818	Triticum	225	1.31e-111	601	825
AVR-Pib	SRR3624699	SRR3624699_NODE_1307_length_5499_cov_72.594600	Triticum	225	3.89e-108	2923	3147
AVR-Pib	SRR3624700	SRR3624700_NODE_1861_length_867_cov_52.447044	Triticum	225	1.31e-111	601	825
AVR-Pib	SRR3624700	SRR3624700_NODE_1447_length_4319_cov_64.615150	Triticum	225	3.89e-108	2750	2974
AVR-Pib	SRR3624701	SRR3624701_NODE_1855_length_867_cov_69.524631	Triticum	225	1.31e-111	601	825
AVR-Pib	SRR3624701	SRR3624701_NODE_1173_length_8812_cov_69.956492	Triticum	225	3.89e-108	2750	2974
AVR-Pib	SRR3624702	SRR3624702_NODE_2034_length_966_cov_83.959385	Triticum	225	3.89e-108	648	424
AVR-Pib	SRR3624703	SRR3624703_NODE_2003_length_909_cov_78.847775	Triticum	225	7.14e-110	591	367
AVR-Pib	SRR3624705	SRR3624705_NODE_1879_length_965_cov_61.783516	Triticum	225	7.14e-110	647	423
AVR-Pib	SRR3624706	SRR3624706_NODE_1495_length_4668_cov_30.614351	Triticum	225	4.41e-115	1745	1521
AVR-Pib	SRR6207174	SRR6207174_NODE_1858_length_966_cov_93.334797	Urochloa	225	3.89e-108	319	543
AVR-Pib	SRR6207175	SRR6207175_NODE_541_length_24502_cov_41.064752	Digitaria	225	1.31e-111	24376	24152
AVR-Pib	SRR6207176	SRR6207176_NODE_2722_length_966_cov_124.495060	Urochloa	225	7.14e-110	319	543
AVR-Pib	SRR6207177	SRR6207177_NODE_1871_length_966_cov_80.265642	Urochloa	225	3.89e-108	319	543
AVR-Pib	SRR6207178	SRR6207178_NODE_218_length_50323_cov_38.137145	Avena	225	7.14e-110	2644	2420
AVR-Pib	SRR6207179	SRR6207179_NODE_11_length_130991_cov_38.620838	Echinochloa	225	7.14e-110	51058	51282
AVR-Pib	SRR6207180	SRR6207180_NODE_1724_length_1686_cov_54.093807	Eleusine	225	1.31e-111	601	825
AVR-Pib	SRR6207180	SRR6207180_NODE_1913_length_867_cov_55.198276	Eleusine	225	3.89e-108	267	43
AVR-Pib	SRR6207181	SRR6207181_NODE_984_length_12407_cov_36.785541	Urochloa	225	7.14e-110	2636	2412
AVR-Pib	SRR6207182	SRR6207182_NODE_121_length_68839_cov_45.051276	Cenchrus	225	1.31e-111	601	825
AVR-Pib	SRR6207182	SRR6207182_NODE_1572_length_3189_cov_53.797064	Cenchrus	225	3.89e-108	2923	3147
AVR-Pib	SRR6207183	SRR6207183_NODE_988_length_12085_cov_59.148379	Digitaria	225	3.89e-108	4520	4296
AVR-Pib	SRR6227418	SRR6227418_NODE_1996_length_1764_cov_25.648488	Oryza	225	1.48e-118	1416	1192
AVR-Pib	SRR6227419	SRR6227419_NODE_2168_length_1766_cov_56.746596	Oryza	225	1.48e-118	349	573
AVR-Pib	SRR6227503	SRR6227503_NODE_1891_length_1766_cov_20.757845	NA	225	1.48e-118	1418	1194
AVR-Pib	SRR6227504	SRR6227504_NODE_2034_length_1764_cov_31.097214	NA	225	1.48e-118	1416	1192
AVR-Pib	SRR6384767	SRR6384767_NODE_664_length_16374_cov_8.492974	Hordeum	225	1.48e-118	6970	6746
AVR-Pib	SRR6384773	SRR6384773_NODE_1053_length_10843_cov_7.071336	Oryza	225	1.48e-118	2060	1836
AVR-Pib	SRR6384775	SRR6384775_NODE_480_length_25379_cov_7.452257	Oryza	225	1.48e-118	12541	12317
AVR-Pib	SRR6384776	SRR6384776_NODE_683_length_17099_cov_8.342909	Oryza	225	1.48e-118	8045	7821
AVR-Pib	SRR6384777	SRR6384777_NODE_758_length_14380_cov_7.379081	Oryza	225	1.48e-118	9692	9916
AVR-Pib	SRR6384778	SRR6384778_NODE_519_length_23256_cov_8.126235	Oryza	225	1.48e-118	10711	10935
AVR-Pib	SRR6384779	SRR6384779_NODE_957_length_12785_cov_7.586036	Oryza	225	1.48e-118	12681	12457
AVR-Pib	SRR6384781	SRR6384781_NODE_826_length_12770_cov_7.574332	Oryza	225	1.48e-118	12460	12236
AVR-Pib	SRR6384782	SRR6384782_NODE_2305_length_1220_cov_7.135608	Oryza	225	1.48e-118	345	569
AVR-Pib	SRR6384783	SRR6384783_NODE_2098_length_1188_cov_8.208821	Oryza	225	1.48e-118	314	538
AVR-Pib	SRR6384787	SRR6384787_NODE_660_length_18858_cov_7.387147	Oryza	225	1.48e-118	10916	11140
AVR-Pib	SRR6384790	SRR6384790_NODE_2149_length_1183_cov_7.230561	Oryza	225	1.48e-118	309	533
AVR-Pib	SRR6384796	SRR6384796_NODE_851_length_12948_cov_7.768705	Oryza	225	1.48e-118	12547	12323
AVR-Pib	SRR6384798	SRR6384798_NODE_707_length_16045_cov_7.632828	Hordeum	225	1.48e-118	9398	9622
AVR-Pib	SRR6384802	SRR6384802_NODE_815_length_15014_cov_7.015465	Oryza	225	1.48e-118	9572	9796
AVR-Pib	SRR6384803	SRR6384803_NODE_1013_length_8484_cov_7.814321	Oryza	225	1.48e-118	440	664
AVR-Pib	SRR6669137	SRR6669137_NODE_318_length_21931_cov_18.566578	Oryza	225	1.48e-118	12543	12319
AVR-Pib	SRR6669138	SRR6669138_NODE_483_length_11362_cov_17.978113	Oryza	225	1.48e-118	1967	1743
AVR-Pib	SRR6669139	SRR6669139_NODE_330_length_22853_cov_15.138389	Oryza	225	1.48e-118	11415	11639
AVR-Pib	SRR6669140	SRR6669140_NODE_334_length_21932_cov_14.558453	Oryza	225	1.48e-118	9395	9619
AVR-Pib	SRR6669141	SRR6669141_NODE_347_length_21901_cov_12.547242	Oryza	225	1.48e-118	12521	12297
AVR-Pib	SRR6669142	SRR6669142_NODE_323_length_24107_cov_18.907366	Oryza	225	1.48e-118	12457	12233
AVR-Pib	SRR6669143	SRR6669143_NODE_350_length_20930_cov_19.447226	Oryza	225	1.48e-118	9403	9627
AVR-Pib	SRR6669144	SRR6669144_NODE_327_length_21915_cov_15.218106	Oryza	225	1.48e-118	9376	9600
AVR-Pib	SRR6669145	SRR6669145_NODE_303_length_24091_cov_20.870367	Oryza	225	1.48e-118	11628	11852
AVR-Pib	SRR6669146	SRR6669146_NODE_328_length_23987_cov_19.249059	Oryza	225	1.48e-118	12539	12315
AVR-Pib	SRR6669147	SRR6669147_NODE_306_length_24028_cov_16.146299	Oryza	225	1.48e-118	11485	11709
AVR-Pib	SRR6669148	SRR6669148_NODE_486_length_11334_cov_17.342365	Oryza	225	1.48e-118	9401	9625
AVR-Pib	SRR6669149	SRR6669149_NODE_357_length_20833_cov_15.930478	Oryza	225	1.48e-118	11442	11218
AVR-Pib	SRR6669150	SRR6669150_NODE_341_length_21941_cov_18.351811	Oryza	225	1.48e-118	12543	12319
AVR-Pib	SRR6669151	SRR6669151_NODE_646_length_10012_cov_38.413076	Oryza	225	1.48e-118	854	630
AVR-Pib	SRR6669152	SRR6669152_NODE_1592_length_1188_cov_36.146715	Oryza	225	1.48e-118	875	651
AVR-Pib	SRR6669153	SRR6669153_NODE_580_length_12562_cov_31.832519	Oryza	225	1.48e-118	104	328
AVR-Pib	SRR6669155	SRR6669155_NODE_385_length_23940_cov_30.034614	Oryza	225	1.48e-118	12474	12250
AVR-Pib	SRR6669156	SRR6669156_NODE_414_length_23096_cov_29.948217	Oryza	225	1.48e-118	13071	13295
AVR-Pib	SRR6669157	SRR6669157_NODE_1740_length_997_cov_50.451168	Oryza	225	1.48e-118	145	369
AVR-Pib	SRR6669158	SRR6669158_NODE_1524_length_2144_cov_26.030963	Oryza	225	1.48e-118	2017	1793
AVR-Pib	SRR6669159	SRR6669159_NODE_308_length_22884_cov_11.647641	Oryza	225	1.48e-118	11453	11229
AVR-Pib	SRR6669160	SRR6669160_NODE_752_length_11758_cov_28.271723	Oryza	225	1.48e-118	11508	11284
AVR-Pib	SRR6669163	SRR6669163_NODE_1836_length_1221_cov_35.839161	Oryza	225	1.48e-118	876	652
AVR-Pib	SRR6669164	SRR6669164_NODE_325_length_23180_cov_12.715935	Oryza	225	1.48e-118	11722	11946
AVR-Pib	SRR6669165	SRR6669165_NODE_780_length_11608_cov_23.261556	Oryza	225	1.48e-118	152	376
AVR-Pib	SRR6669166	SRR6669166_NODE_1733_length_1466_cov_25.758819	Oryza	225	1.48e-118	128	352
AVR-Pib	SRR6669167	SRR6669167_NODE_333_length_21940_cov_17.761286	Oryza	225	1.48e-118	12540	12316
AVR-Pib	SRR6669168	SRR6669168_NODE_346_length_21942_cov_17.062474	Oryza	225	1.48e-118	9397	9621
AVR-Pib	SRR6669169	SRR6669169_NODE_642_length_8175_cov_16.758582	Oryza	225	1.48e-118	128	352
AVR-Pib	SRR6669170	SRR6669170_NODE_326_length_21858_cov_16.225564	Oryza	225	1.48e-118	9397	9621
AVR-Pib	SRR6669172	SRR6669172_NODE_1301_length_1188_cov_19.138614	Oryza	225	1.48e-118	314	538
AVR-Pib	SRR6669177	SRR6669177_NODE_386_length_21910_cov_21.588424	Oryza	222	8.09e-117	9401	9622
AVR-Pib	SRR6669178	SRR6669178_NODE_301_length_24102_cov_17.625016	Oryza	225	1.48e-118	11446	11222
AVR-Pib	SRR6669179	SRR6669179_NODE_483_length_11581_cov_20.007736	Oryza	225	1.48e-118	11454	11230
AVR-Pib	SRR6669180	SRR6669180_NODE_484_length_16885_cov_42.246999	Oryza	225	1.48e-118	6002	6226
AVR-Pib	SRR6669182	SRR6669182_NODE_429_length_12719_cov_11.895925	Oryza	225	1.48e-118	286	510
AVR-Pib	SRR6669183	SRR6669183_NODE_568_length_11561_cov_21.526595	Oryza	225	1.48e-118	106	330
AVR-Pib	SRR6669189	SRR6669189_NODE_782_length_10333_cov_23.920827	Oryza	225	8.09e-117	311	535
AVR-Pib	SRR6669190	SRR6669190_NODE_501_length_23778_cov_26.670309	Oryza	225	1.48e-118	11295	11519
AVR-Pib	SRR6669191	SRR6669191_NODE_547_length_20942_cov_29.259478	Oryza	225	1.48e-118	11459	11235
AVR-Pib	SRR6669192	SRR6669192_NODE_326_length_24087_cov_11.342959	Oryza	225	1.48e-118	11455	11231
AVR-Pib	SRR6669195	SRR6669195_NODE_759_length_11794_cov_26.759580	Oryza	225	1.48e-118	312	536
AVR-Pib	SRR6669196	SRR6669196_NODE_397_length_17223_cov_23.509436	Oryza	225	1.48e-118	9159	9383
AVR-Pib	SRR6669197	SRR6669197_NODE_593_length_8169_cov_24.628913	Oryza	225	1.48e-118	106	330
AVR-Pib	SRR6669198	SRR6669198_NODE_1375_length_989_cov_12.835118	Oryza	225	1.48e-118	854	630
AVR-Pib	SRR6669200	SRR6669200_NODE_1700_length_1465_cov_27.143372	Oryza	225	1.48e-118	1338	1114
AVR-Pib	SRR6669201	SRR6669201_NODE_446_length_12717_cov_22.700916	Oryza	225	1.48e-118	289	513
AVR-Pib	SRR6669202	SRR6669202_NODE_1315_length_1144_cov_12.778696	Oryza	225	1.48e-118	853	629
AVR-Pib	SRR6669204	SRR6669204_NODE_1270_length_1144_cov_10.337006	Oryza	225	1.48e-118	853	629
AVR-Pib	SRR6669206	SRR6669206_NODE_415_length_14549_cov_12.499103	Oryza	225	1.48e-118	1911	1687
AVR-Pib	SRR6669207	SRR6669207_NODE_584_length_12771_cov_31.515598	Oryza	225	1.48e-118	311	535
AVR-Pib	SRR6669208	SRR6669208_NODE_393_length_24011_cov_29.181624	Oryza	225	1.48e-118	11465	11689
AVR-Pib	SRR6669209	SRR6669209_NODE_712_length_11440_cov_20.696471	Oryza	225	1.48e-118	2001	1777
AVR-Pib	SRR6669210	SRR6669210_NODE_595_length_12869_cov_27.965213	Oryza	225	1.48e-118	12539	12315
AVR-Pib	SRR6669211	SRR6669211_NODE_741_length_11764_cov_48.818687	Oryza	225	1.48e-118	311	535
AVR-Pib	SRR6669212	SRR6669212_NODE_294_length_41171_cov_22.033241	Oryza	225	1.48e-118	6780	6556
AVR-Pib	SRR6669213	SRR6669213_NODE_444_length_12769_cov_31.687835	Oryza	225	1.48e-118	311	535
AVR-Pib	SRR6669214	SRR6669214_NODE_760_length_11767_cov_55.039949	Oryza	225	1.48e-118	11457	11233
AVR-Pib	SRR6669215	SRR6669215_NODE_1108_length_1633_cov_10.188213	Oryza	225	1.48e-118	286	510
AVR-Pib	SRR6669216	SRR6669216_NODE_463_length_12165_cov_9.369116	Oryza	225	3.45e-112	11314	11536
AVR-Pib	SRR6669217	SRR6669217_NODE_599_length_8169_cov_24.324747	Oryza	225	1.48e-118	106	330
AVR-Pib	SRR6669218	SRR6669218_NODE_602_length_8171_cov_18.186299	Oryza	225	1.48e-118	106	330
AVR-Pib	SRR6669219	SRR6669219_NODE_1176_length_1720_cov_15.954955	Oryza	225	1.48e-118	1394	1170
AVR-Pib	SRR6669220	SRR6669220_NODE_1157_length_1721_cov_8.950180	Oryza	225	1.48e-118	1395	1171
AVR-Pib	SRR6669221	SRR6669221_NODE_1182_length_1720_cov_14.618018	Oryza	225	1.48e-118	327	551
AVR-Pib	SRR6669222	SRR6669222_NODE_1290_length_1139_cov_13.841328	Oryza	225	1.48e-118	853	629
AVR-Pib	SRR6669223	SRR6669223_NODE_1188_length_1720_cov_14.021021	Oryza	225	1.48e-118	1394	1170
AVR-Pib	SRR6669224	SRR6669224_NODE_598_length_8349_cov_23.850735	Oryza	225	1.48e-118	286	510
AVR-Pib	SRR7503877	SRR7503877_NODE_740_length_8242_cov_26.340478	Oryza	225	1.48e-118	203	427
AVR-Pib	SRR8258942	SRR8258942_NODE_384_length_36655_cov_23.617389	Eleusine	225	2.4e-113	19853	20077
AVR-Pib	SRR9936845	SRR9936845_NODE_405_length_23837_cov_20.067508	NA	225	1.48e-118	12457	12233
AVR-Pib	SRR9936846	SRR9936846_NODE_499_length_14630_cov_22.691115	NA	225	1.48e-118	12663	12887
AVR-Pib	SRR9936847	SRR9936847_NODE_374_length_25168_cov_27.732848	NA	225	1.48e-118	12654	12878
AVR-Pib	T3	T3_CP132165.1_Pyricularia_oryzae_strain_T3_chromosome_6	Triticum	225	9.1e-110	6068696	6068472
AVR-Pib	TGR2	TGR2_CM060137.1_Pyricularia_oryzae_strain_TRG2_chromosome_6,_whole_genome_shotgun_sequence	Oryza	225	1.76e-112	3684316	3684092
AVR-Pib	W97-11	W97-11_KZ614084.1_Magnaporthe_grisea_W97-11_Scaffold_55	Digitaria	225	1.08e-75	688284	688508
AVR-Pib	ZM1-2	ZM1-2_CM048864.1_Pyricularia_oryzae_strain_ZM1-2_chromosome_6,_whole_genome_shotgun_sequence	Triticum	225	9.1e-110	5975321	5975097
AVR-Pii	B71	B71_CP060332.1_Pyricularia_oryzae_strain_B71_chromosome_3	Triticum	216	1.65e-55	7765997	7765782
AVR-Pii	B71	B71_CP060337.1_Pyricularia_oryzae_strain_B71_chromosome_mini	Triticum	216	1.65e-55	244245	244460
AVR-Pii	Br36	Br36_NW_021940923.1_Pyricularia_pennisetigena_strain_Br36_chromosome_4_map_unlocalized_Pyricularia_pennisetigena_Br36_Scf_11,_whole_genome_shotgun_sequence	Cenchrus	210	1.83e-72	1201117	1201323
AVR-Pii	Br36	Br36_NW_021940927.1_Pyricularia_pennisetigena_strain_Br36_chromosome_Unknown_Pyricularia_pennisetigena_Br36_Scf_15,_whole_genome_shotgun_sequence	Cenchrus	213	2.08e-84	170340	170552
AVR-Pii	Br36	Br36_NW_021940924.1_Pyricularia_pennisetigena_strain_Br36_chromosome_Unknown_Pyricularia_pennisetigena_Br36_Scf_12,_whole_genome_shotgun_sequence	Cenchrus	216	1.23e-55	166730	166945
AVR-Pii	DRR059884	DRR059884_NODE_1634_length_717_cov_45.759819	Oryza	213	1.23e-111	314	526
AVR-Pii	DRR059885	DRR059885_NODE_748_length_5607_cov_20.858249	Setaria	213	1.23e-111	4137	4349
AVR-Pii	DRR342046	DRR342046_NODE_1859_length_1929_cov_18.579356	Oryza	213	6.57e-77	1044	1256
AVR-Pii	DRR342052	DRR342052_NODE_1330_length_3997_cov_137.652713	Oryza	213	6.57e-77	886	674
AVR-Pii	DRR445897	DRR445897_NODE_1956_length_717_cov_38.445763	Oryza	213	1.23e-111	314	526
AVR-Pii	DRR445899	DRR445899_NODE_1711_length_801_cov_37.572700	Oryza	213	1.23e-111	314	526
AVR-Pii	EA18	EA18_CP091463.1_Pyricularia_oryzae_isolate_EA18_chromosome_6	Oryza	213	6.16e-80	6899600	6899388
AVR-Pii	PM1	PM1_PQBJ01002614.1_Pyricularia_pennisetigena_strain_PM1_Pm1_contig3299,_whole_genome_shotgun_sequence	Pennisetum	210	1.83e-72	33322	33116
AVR-Pii	PM1	PM1_PQBJ01001213.1_Pyricularia_pennisetigena_strain_PM1_Pm1_contig1518,_whole_genome_shotgun_sequence	Pennisetum	216	1.23e-55	8257	8042
AVR-Pii	PM1	PM1_PQBJ01000091.1_Pyricularia_pennisetigena_strain_PM1_Pm1_contig112,_whole_genome_shotgun_sequence	Pennisetum	213	2.08e-84	976	764
AVR-Pii	SRR11836442	SRR11836442_NODE_1246_length_726_cov_29.016393	Eleusine	213	1.23e-111	501	289
AVR-Pii	SRR12102168	SRR12102168_NODE_2343_length_481_cov_84.429577	Eleusine	193	4.63e-100	1	193
AVR-Pii	SRR12887177	SRR12887177_NODE_2531_length_726_cov_20.013867	Oryza	213	1.23e-111	226	438
AVR-Pii	SRR12887180	SRR12887180_NODE_2430_length_726_cov_21.633282	Oryza	213	1.23e-111	226	438
AVR-Pii	SRR12887180	SRR12887180_NODE_1808_length_1644_cov_25.835992	Oryza	213	1.21e-78	883	671
AVR-Pii	SRR12887196	SRR12887196_NODE_1171_length_2643_cov_99.227202	Oryza	213	1.21e-78	1674	1886
AVR-Pii	SRR12887196	SRR12887196_NODE_1868_length_814_cov_75.462687	Oryza	213	1.23e-111	314	526
AVR-Pii	SRR12887200	SRR12887200_NODE_1599_length_1644_cov_71.536694	Oryza	213	1.21e-78	762	974
AVR-Pii	SRR12887200	SRR12887200_NODE_2220_length_726_cov_70.788906	Oryza	213	1.23e-111	226	438
AVR-Pii	SRR12887202	SRR12887202_NODE_1490_length_1644_cov_82.039566	Oryza	213	1.21e-78	762	974
AVR-Pii	SRR12887202	SRR12887202_NODE_2445_length_726_cov_83.776579	Oryza	213	1.23e-111	226	438
AVR-Pii	SRR12887208	SRR12887208_NODE_3140_length_726_cov_39.645609	Oryza	213	1.23e-111	501	289
AVR-Pii	SRR14119005	SRR14119005_NODE_1111_length_813_cov_44.710598	Cenchrus	213	1.23e-111	313	525
AVR-Pii	SRR14119007	SRR14119007_NODE_1413_length_813_cov_49.754076	Avena	213	1.23e-111	313	525
AVR-Pii	SRR14119017	SRR14119017_NODE_2094_length_814_cov_37.308005	Oryza	213	1.23e-111	314	526
AVR-Pii	SRR14119028	SRR14119028_NODE_2174_length_814_cov_46.735414	Oryza	213	1.23e-111	314	526
AVR-Pii	SRR14705954	SRR14705954_NODE_878_length_814_cov_105.541384	Triticum	213	1.23e-111	314	526
AVR-Pii	SRR14705955	SRR14705955_NODE_757_length_741_cov_1.750000	Triticum	213	1.21e-78	384	596
AVR-Pii	SRR14705960	SRR14705960_NODE_1215_length_4200_cov_47.784865	Stenotaphrum	213	6.71e-110	2372	2160
AVR-Pii	SRR14705962	SRR14705962_NODE_2720_length_3682_cov_4.281857	Stenotaphrum	213	6.71e-110	1804	1592
AVR-Pii	SRR14705965	SRR14705965_NODE_3528_length_1678_cov_5.767247	Pennisetum	213	7.45e-84	1065	853
AVR-Pii	SRR14705966	SRR14705966_NODE_938_length_2024_cov_113.928608	Panicum	213	1.23e-111	314	526
AVR-Pii	SRR14705967	SRR14705967_NODE_1455_length_2548_cov_48.319304	Oryza	213	6.71e-110	314	526
AVR-Pii	SRR14705968	SRR14705968_NODE_846_length_4405_cov_22.338031	Oryza	213	1.23e-111	4092	3880
AVR-Pii	SRR14705971	SRR14705971_NODE_379_length_18017_cov_118.593367	Lolium	213	1.09e-104	537	749
AVR-Pii	SRR14705976	SRR14705976_NODE_1136_length_2393_cov_1515.291451	Leersia	213	1.21e-78	1633	1421
AVR-Pii	SRR14705977	SRR14705977_NODE_1282_length_6621_cov_56.031722	Leersia	213	1.21e-78	5596	5808
AVR-Pii	SRR14705979	SRR14705979_NODE_623_length_8629_cov_48.749298	Eleusine	213	1.23e-111	313	525
AVR-Pii	SRR14705980	SRR14705980_NODE_878_length_3366_cov_95.362724	Eleusine	213	1.23e-111	313	525
AVR-Pii	SRR14705983	SRR14705983_NODE_3997_length_726_cov_13.799666	Eleusine	213	1.23e-111	501	289
AVR-Pii	SRR14705984	SRR14705984_NODE_4207_length_726_cov_7.186978	Eleusine	213	1.23e-111	226	438
AVR-Pii	SRR14705986	SRR14705986_NODE_829_length_10109_cov_31.636862	Urochloa	213	6.71e-110	6696	6908
AVR-Pii	SRR14705991	SRR14705991_NODE_1869_length_5515_cov_9.919451	Eleusine	213	1.23e-111	2285	2073
AVR-Pii	SRR14705993	SRR14705993_NODE_1492_length_2168_cov_49.110743	Digitaria	213	5.92e-103	1626	1414
AVR-Pii	SRR18092187	SRR18092187_NODE_3911_length_814_cov_37.039349	Oryza	213	1.23e-111	314	526
AVR-Pii	SRR18092187	SRR18092187_NODE_2477_length_1651_cov_56.127700	Oryza	213	1.21e-78	761	973
AVR-Pii	SRR18092191	SRR18092191_NODE_1109_length_2928_cov_20.187609	Oryza	213	1.23e-111	716	928
AVR-Pii	SRR18092191	SRR18092191_NODE_1428_length_1323_cov_26.246845	Oryza	213	1.21e-78	956	744
AVR-Pii	SRR18092222	SRR18092222_NODE_1689_length_1549_cov_16.121821	Oryza	213	6.57e-77	736	948
AVR-Pii	SRR18092233	SRR18092233_NODE_1495_length_1188_cov_51.177405	Oryza	213	1.21e-78	320	532
AVR-Pii	SRR18092233	SRR18092233_NODE_1153_length_2526_cov_34.610684	Oryza	213	1.23e-111	314	526
AVR-Pii	SRR18092234	SRR18092234_NODE_1004_length_2838_cov_175.536112	Oryza	213	6.57e-77	814	602
AVR-Pii	SRR18092237	SRR18092237_NODE_1296_length_1549_cov_17.902276	Oryza	213	6.57e-77	814	602
AVR-Pii	SRR18092245	SRR18092245_NODE_2258_length_1549_cov_70.508701	Oryza	213	6.57e-77	814	602
AVR-Pii	SRR18092246	SRR18092246_NODE_1240_length_1597_cov_19.735409	Oryza	213	1.21e-78	861	649
AVR-Pii	SRR18092246	SRR18092246_NODE_1025_length_2526_cov_30.062728	Oryza	213	1.23e-111	314	526
AVR-Pii	SRR18092247	SRR18092247_NODE_2203_length_1597_cov_75.936446	Oryza	213	1.21e-78	737	949
AVR-Pii	SRR18092247	SRR18092247_NODE_2742_length_814_cov_38.596838	Oryza	213	1.23e-111	501	289
AVR-Pii	SRR18092248	SRR18092248_NODE_2684_length_814_cov_34.447958	Oryza	213	1.23e-111	501	289
AVR-Pii	SRR18092248	SRR18092248_NODE_2104_length_1685_cov_29.993865	Oryza	213	1.21e-78	948	736
AVR-Pii	SRR18092249	SRR18092249_NODE_1023_length_814_cov_12.220026	NA	213	1.23e-111	314	526
AVR-Pii	SRR18092261	SRR18092261_NODE_2759_length_695_cov_28.687500	Oryza	213	1.23e-111	195	407
AVR-Pii	SRR18092261	SRR18092261_NODE_2291_length_1374_cov_31.171342	Oryza	213	6.57e-77	637	425
AVR-Pii	SRR18092262	SRR18092262_NODE_977_length_2695_cov_21.960985	Oryza	213	1.23e-111	483	695
AVR-Pii	SRR18092263	SRR18092263_NODE_1512_length_1200_cov_5.284716	Oryza	213	6.57e-77	814	602
AVR-Pii	SRR18092264	SRR18092264_NODE_2218_length_1552_cov_7.255845	Oryza	213	6.57e-77	814	602
AVR-Pii	SRR18092268	SRR18092268_NODE_1043_length_1188_cov_22.507502	Oryza	213	1.21e-78	320	532
AVR-Pii	SRR18092274	SRR18092274_NODE_2825_length_814_cov_30.416337	Oryza	213	1.23e-111	314	526
AVR-Pii	SRR18092274	SRR18092274_NODE_2210_length_1597_cov_34.079118	Oryza	213	1.21e-78	737	949
AVR-Pii	SRR21640535	SRR21640535_NODE_828_length_7017_cov_604.485014	Oryza	213	1.23e-111	6704	6492
AVR-Pii	SRR21641436	SRR21641436_NODE_2022_length_717_cov_37.123438	Hordeum	213	1.23e-111	404	192
AVR-Pii	SRR21641438	SRR21641438_NODE_1913_length_801_cov_33.325967	Hordeum	213	1.23e-111	314	526
AVR-Pii	SRR21641439	SRR21641439_NODE_1933_length_717_cov_44.767187	Hordeum	213	1.23e-111	314	526
AVR-Pii	SRR21641441	SRR21641441_NODE_1912_length_801_cov_45.535912	Hordeum	213	1.23e-111	314	526
AVR-Pii	SRR21641442	SRR21641442_NODE_1877_length_801_cov_32.296961	Hordeum	213	1.23e-111	314	526
AVR-Pii	SRR21641443	SRR21641443_NODE_1883_length_717_cov_41.851562	Hordeum	213	1.23e-111	314	526
AVR-Pii	SRR21641445	SRR21641445_NODE_1846_length_801_cov_30.407459	Hordeum	213	1.23e-111	488	276
AVR-Pii	SRR21641447	SRR21641447_NODE_1876_length_801_cov_33.683702	Hordeum	213	1.23e-111	488	276
AVR-Pii	SRR21641449	SRR21641449_NODE_1974_length_717_cov_42.775000	Hordeum	213	1.23e-111	314	526
AVR-Pii	SRR21641451	SRR21641451_NODE_1936_length_801_cov_40.470994	Hordeum	213	1.23e-111	488	276
AVR-Pii	SRR21641453	SRR21641453_NODE_1917_length_801_cov_37.522099	Hordeum	213	1.23e-111	314	526
AVR-Pii	SRR21641455	SRR21641455_NODE_845_length_6562_cov_68.052737	Hordeum	213	1.23e-111	6249	6037
AVR-Pii	SRR23388404	SRR23388404_NODE_843_length_10298_cov_53.561687	Leersia	213	6.71e-110	2395	2183
AVR-Pii	SRR23567522	SRR23567522_NODE_1789_length_813_cov_32.644022	Eleusine	213	1.23e-111	313	525
AVR-Pii	SRR25528375	SRR25528375_NODE_425_length_34550_cov_31.622781	Eleusine	213	6.71e-110	14932	14720
AVR-Pii	SRR3056613	SRR3056613_NODE_1604_length_814_cov_36.823452	Oryza	213	1.23e-111	501	289
AVR-Pii	SRR6207175	SRR6207175_NODE_1473_length_2168_cov_49.110743	Digitaria	213	5.92e-103	1626	1414
AVR-Pii	SRR6207180	SRR6207180_NODE_1932_length_813_cov_95.155673	Eleusine	213	1.23e-111	501	289
AVR-Pii	SRR6207182	SRR6207182_NODE_1922_length_813_cov_107.398417	Cenchrus	213	1.23e-111	313	525
AVR-Pii	SRR6384776	SRR6384776_NODE_1425_length_4291_cov_102.890603	Oryza	213	1.21e-78	762	974
AVR-Pii	SRR6384780	SRR6384780_NODE_2899_length_805_cov_21.226648	Oryza	213	1.21e-78	716	504
AVR-Pii	SRR6384798	SRR6384798_NODE_1699_length_1699_cov_10.086930	Hordeum	213	1.21e-78	891	679
AVR-Pii	SRR6669158	SRR6669158_NODE_1683_length_1644_cov_38.571793	Oryza	213	1.21e-78	762	974
AVR-Pii	SRR6669158	SRR6669158_NODE_990_length_6324_cov_48.964143	Oryza	213	1.23e-111	6011	5799
AVR-Pii	SRR6669160	SRR6669160_NODE_1693_length_1596_cov_84.768927	Oryza	213	6.57e-77	761	973
AVR-Pii	SRR6669161	SRR6669161_NODE_1591_length_1643_cov_59.011494	Oryza	213	1.21e-78	761	973
AVR-Pii	SRR6669161	SRR6669161_NODE_2192_length_814_cov_56.485753	Oryza	213	1.23e-111	314	526
AVR-Pii	SRR6669162	SRR6669162_NODE_1133_length_1684_cov_32.212400	Oryza	213	1.21e-78	948	736
AVR-Pii	SRR6669162	SRR6669162_NODE_1497_length_814_cov_31.558630	Oryza	213	1.23e-111	314	526
AVR-Pii	SRR6669165	SRR6669165_NODE_1694_length_1596_cov_43.432521	Oryza	213	6.57e-77	761	973
AVR-Pii	SRR6669175	SRR6669175_NODE_1390_length_1688_cov_73.308634	Oryza	213	1.21e-78	952	740
AVR-Pii	SRR6669177	SRR6669177_NODE_1807_length_651_cov_64.399329	Oryza	213	1.23e-111	501	289
AVR-Pii	SRR6669178	SRR6669178_NODE_1191_length_1596_cov_19.847268	Oryza	213	6.57e-77	836	624
AVR-Pii	SRR6669179	SRR6669179_NODE_1405_length_814_cov_85.583446	Oryza	213	1.23e-111	314	526
AVR-Pii	SRR6669180	SRR6669180_NODE_1606_length_814_cov_83.200264	Oryza	213	1.23e-111	501	289
AVR-Pii	SRR6669182	SRR6669182_NODE_1388_length_814_cov_26.876153	Oryza	213	1.23e-111	314	526
AVR-Pii	SRR6669183	SRR6669183_NODE_1401_length_814_cov_70.378129	Oryza	213	1.23e-111	314	526
AVR-Pii	SRR6669195	SRR6669195_NODE_1682_length_1596_cov_40.398947	Oryza	213	6.57e-77	761	973
AVR-Pii	SRR6669205	SRR6669205_NODE_2416_length_805_cov_85.839286	Oryza	213	1.21e-78	716	504
AVR-Pii	SRR7503877	SRR7503877_NODE_1136_length_2673_cov_350.775039	Oryza	213	1.21e-78	1912	1700
AVR-Pii	SRR9989235	SRR9989235_NODE_2176_length_811_cov_77.669312	Eleusine	213	1.23e-111	311	523
AVR-Pii	SRR9989238	SRR9989238_NODE_2449_length_481_cov_106.218310	Eleusine	193	4.63e-100	1	193
AVR-Pii	SRR9993988	SRR9993988_NODE_2370_length_481_cov_89.551643	Eleusine	193	4.63e-100	481	289
AVR-Pii	SRR9993989	SRR9993989_NODE_1962_length_811_cov_98.904762	Eleusine	213	1.23e-111	501	289
AVR-Pii	SRR9993993	SRR9993993_NODE_2246_length_647_cov_89.535473	Eleusine	213	1.23e-111	147	359
AVR-Pii	TF05-1MC7	TF05-1MC7_JAVBIT010000009.1_Pyricularia_oryzae_strain_TF05-1MC7_chromosome_mini2_mini2a,_whole_genome_shotgun_sequence	Lolium	216	1.65e-55	343175	342960
AVR-Pii	ZM1-2	ZM1-2_CM048858.1_Pyricularia_oryzae_strain_ZM1-2_chromosome_mini1,_whole_genome_shotgun_sequence	Triticum	217	2.45e-53	238141	238357
AVR-Pii	ZM1-2	ZM1-2_CM048861.1_Pyricularia_oryzae_strain_ZM1-2_chromosome_3,_whole_genome_shotgun_sequence	Triticum	216	1.65e-55	7265112	7264897
AVR-Pik	70-15	70-15_NC_017850.1_Pyricularia_oryzae_70-15_chromosome_2,_whole_genome_shotgun_sequence	Oryza	342	1.88e-171	8229912	8229571
AVR-Pik	B71	B71_CP060332.1_Pyricularia_oryzae_strain_B71_chromosome_3	Triticum	340	7.51e-50	1390095	1389756
AVR-Pik	Br36	Br36_NW_021940943.1_Pyricularia_pennisetigena_strain_Br36_chromosome_Unknown_Pyricularia_pennisetigena_Br36_Scf_31,_whole_genome_shotgun_sequence	Cenchrus	342	1.4e-171	3877	4218
AVR-Pik	DRR059884	DRR059884_NODE_1011_length_3419_cov_21.877824	Oryza	342	0	2472	2813
AVR-Pik	DRR342044	DRR342044_NODE_1128_length_3131_cov_53.867177	Oryza	342	0	1019	678
AVR-Pik	DRR342045	DRR342045_NODE_1129_length_3562_cov_17.393595	Oryza	342	0	2544	2885
AVR-Pik	DRR342046	DRR342046_NODE_2643_length_606_cov_22.546973	Oryza	341	2.76e-180	341	1
AVR-Pik	DRR342049	DRR342049_NODE_1515_length_2069_cov_73.408133	Oryza	342	0	344	685
AVR-Pik	DRR342050	DRR342050_NODE_1859_length_1411_cov_29.176791	Oryza	342	0	394	735
AVR-Pik	DRR342051	DRR342051_NODE_1263_length_4476_cov_16.140032	Oryza	342	0	2701	3042
AVR-Pik	DRR342052	DRR342052_NODE_1848_length_1311_cov_26.326014	Oryza	342	0	918	577
AVR-Pik	DRR445890	DRR445890_NODE_1115_length_4218_cov_47.543457	Oryza	342	0	2494	2835
AVR-Pik	DRR445891	DRR445891_NODE_1955_length_1311_cov_22.492399	Oryza	342	0	918	577
AVR-Pik	DRR445892	DRR445892_NODE_1278_length_5032_cov_17.308869	Oryza	342	3.97e-179	3257	3598
AVR-Pik	DRR445893	DRR445893_NODE_991_length_4142_cov_37.662239	Oryza	342	0	1649	1308
AVR-Pik	DRR445896	DRR445896_NODE_1574_length_2172_cov_19.606846	Oryza	342	0	1776	1435
AVR-Pik	DRR445899	DRR445899_NODE_1381_length_1412_cov_25.293385	Oryza	342	0	1019	678
AVR-Pik	EA18	EA18_CP091460.1_Pyricularia_oryzae_isolate_EA18_chromosome_3	Oryza	343	1.11e-47	1567539	1567200
AVR-Pik	SRR10271354	SRR10271354_NODE_1223_length_3416_cov_61.272538	Oryza	342	0	947	606
AVR-Pik	SRR10271355	SRR10271355_NODE_991_length_3416_cov_72.741148	Oryza	342	0	2470	2811
AVR-Pik	SRR10271356	SRR10271356_NODE_998_length_3416_cov_56.322226	Oryza	342	0	947	606
AVR-Pik	SRR10271357	SRR10271357_NODE_835_length_4217_cov_105.180676	Oryza	342	0	2492	2833
AVR-Pik	SRR11528297	SRR11528297_NODE_740_length_4217_cov_98.001932	Oryza	342	0	1726	1385
AVR-Pik	SRR11528298	SRR11528298_NODE_709_length_4217_cov_130.660870	Oryza	342	0	1726	1385
AVR-Pik	SRR11528299	SRR11528299_NODE_702_length_4217_cov_127.778261	Oryza	342	0	2492	2833
AVR-Pik	SRR11528300	SRR11528300_NODE_714_length_4217_cov_119.312802	Oryza	342	0	1726	1385
AVR-Pik	SRR11528301	SRR11528301_NODE_725_length_4217_cov_107.895411	Oryza	342	0	2492	2833
AVR-Pik	SRR11528302	SRR11528302_NODE_719_length_4217_cov_121.101691	Oryza	342	0	2492	2833
AVR-Pik	SRR11528303	SRR11528303_NODE_720_length_4217_cov_112.869082	Oryza	342	0	1726	1385
AVR-Pik	SRR11528304	SRR11528304_NODE_725_length_4217_cov_106.087681	Oryza	342	0	1726	1385
AVR-Pik	SRR11528305	SRR11528305_NODE_712_length_4217_cov_113.263043	Oryza	342	0	1726	1385
AVR-Pik	SRR12887169	SRR12887169_NODE_1491_length_2069_cov_106.418675	Oryza	342	0	1726	1385
AVR-Pik	SRR12887177	SRR12887177_NODE_1269_length_4855_cov_29.973629	Oryza	342	0	3207	3548
AVR-Pik	SRR12887178	SRR12887178_NODE_1399_length_2690_cov_8.678530	Oryza	342	0	1720	2061
AVR-Pik	SRR12887179	SRR12887179_NODE_1232_length_4175_cov_11.675695	Oryza	342	0	3207	3548
AVR-Pik	SRR12887181	SRR12887181_NODE_1453_length_2283_cov_21.579329	Oryza	342	0	1748	2089
AVR-Pik	SRR12887182	SRR12887182_NODE_1135_length_4175_cov_38.241825	Oryza	342	0	3207	3548
AVR-Pik	SRR12887183	SRR12887183_NODE_2081_length_671_cov_69.666667	Oryza	328	9.24e-173	344	671
AVR-Pik	SRR12887184	SRR12887184_NODE_1067_length_4933_cov_34.076194	Oryza	342	0	3207	3548
AVR-Pik	SRR12887185	SRR12887185_NODE_1136_length_4933_cov_45.250206	Oryza	342	0	3207	3548
AVR-Pik	SRR12887186	SRR12887186_NODE_1285_length_3634_cov_18.694687	Oryza	342	1.7e-174	3207	3548
AVR-Pik	SRR12887191	SRR12887191_NODE_999_length_4885_cov_67.337562	Oryza	342	0	3207	3548
AVR-Pik	SRR12887192	SRR12887192_NODE_997_length_4933_cov_37.118616	Oryza	342	0	3207	3548
AVR-Pik	SRR12887193	SRR12887193_NODE_957_length_5494_cov_86.225586	Oryza	342	0	3768	4109
AVR-Pik	SRR12887194	SRR12887194_NODE_932_length_5494_cov_84.373639	Oryza	342	0	1727	1386
AVR-Pik	SRR12887195	SRR12887195_NODE_2146_length_806_cov_123.718793	Oryza	342	0	395	736
AVR-Pik	SRR12887196	SRR12887196_NODE_890_length_4929_cov_59.759275	Oryza	342	0	3203	3544
AVR-Pik	SRR12887197	SRR12887197_NODE_1407_length_2070_cov_126.390868	Oryza	342	0	344	685
AVR-Pik	SRR12887198	SRR12887198_NODE_1292_length_2283_cov_50.067543	Oryza	342	0	1748	2089
AVR-Pik	SRR12887199	SRR12887199_NODE_1309_length_2283_cov_49.968722	Oryza	342	0	536	195
AVR-Pik	SRR12887201	SRR12887201_NODE_1115_length_3474_cov_75.720930	Oryza	342	0	1727	1386
AVR-Pik	SRR12887203	SRR12887203_NODE_875_length_7268_cov_56.799193	Oryza	342	0	1727	1386
AVR-Pik	SRR12887204	SRR12887204_NODE_1768_length_1159_cov_77.528651	Oryza	342	0	460	801
AVR-Pik	SRR12887205	SRR12887205_NODE_1021_length_4933_cov_73.492792	Oryza	342	0	3207	3548
AVR-Pik	SRR12887207	SRR12887207_NODE_1633_length_1072_cov_47.864322	Oryza	342	0	677	336
AVR-Pik	SRR12887208	SRR12887208_NODE_970_length_5019_cov_56.343383	Oryza	342	0	3294	3635
AVR-Pik	SRR12887209	SRR12887209_NODE_2248_length_771_cov_47.948127	Oryza	342	3.11e-176	428	87
AVR-Pik	SRR12887210	SRR12887210_NODE_991_length_4216_cov_64.199324	Oryza	342	0	1726	1385
AVR-Pik	SRR12887211	SRR12887211_NODE_2084_length_771_cov_45.132565	Oryza	342	1.7e-174	344	685
AVR-Pik	SRR12887212	SRR12887212_NODE_2986_length_774_cov_49.685796	Oryza	342	1.7e-174	431	90
AVR-Pik	SRR12887213	SRR12887213_NODE_2277_length_771_cov_49.697406	Oryza	342	1.7e-174	344	685
AVR-Pik	SRR14119017	SRR14119017_NODE_1205_length_3687_cov_17.595014	Oryza	342	0	969	628
AVR-Pik	SRR14119028	SRR14119028_NODE_1223_length_3691_cov_20.743221	Oryza	342	0	971	630
AVR-Pik	SRR14119029	SRR14119029_NODE_1137_length_4177_cov_23.596585	Oryza	342	0	971	630
AVR-Pik	SRR14705965	SRR14705965_NODE_2592_length_2896_cov_7.462261	Pennisetum	342	0	1017	1358
AVR-Pik	SRR14705966	SRR14705966_NODE_943_length_2004_cov_13.192527	Panicum	342	0	968	627
AVR-Pik	SRR14705967	SRR14705967_NODE_1006_length_4446_cov_97.871366	Oryza	342	0	2719	3060
AVR-Pik	SRR14705968	SRR14705968_NODE_928_length_3584_cov_29.137439	Oryza	342	0	1726	1385
AVR-Pik	SRR16282278	SRR16282278_NODE_795_length_3416_cov_100.966974	Oryza	342	0	947	606
AVR-Pik	SRR18092169	SRR18092169_NODE_1401_length_2951_cov_18.008978	Oryza	342	0	479	138
AVR-Pik	SRR18092170	SRR18092170_NODE_991_length_1979_cov_51.568087	Oryza	342	0	947	606
AVR-Pik	SRR18092172	SRR18092172_NODE_1826_length_703_cov_41.929012	Oryza	328	5.71e-178	328	1
AVR-Pik	SRR18092174	SRR18092174_NODE_1409_length_854_cov_40.340426	Oryza	342	0	376	717
AVR-Pik	SRR18092175	SRR18092175_NODE_898_length_3220_cov_10.373776	Oryza	342	0	2274	2615
AVR-Pik	SRR18092177	SRR18092177_NODE_1130_length_1617_cov_95.971831	Oryza	342	0	1139	1480
AVR-Pik	SRR18092178	SRR18092178_NODE_1109_length_4131_cov_62.578508	Oryza	342	0	3185	3526
AVR-Pik	SRR18092179	SRR18092179_NODE_2190_length_590_cov_14.732710	Oryza	326	1.33e-171	590	265
AVR-Pik	SRR18092180	SRR18092180_NODE_1088_length_4231_cov_25.194205	Oryza	342	0	947	606
AVR-Pik	SRR18092181	SRR18092181_NODE_1132_length_1972_cov_41.321335	Oryza	342	0	790	449
AVR-Pik	SRR18092182	SRR18092182_NODE_1114_length_4249_cov_50.778732	Oryza	342	0	3304	3645
AVR-Pik	SRR18092183	SRR18092183_NODE_1403_length_800_cov_25.511409	Oryza	342	0	479	138
AVR-Pik	SRR18092185	SRR18092185_NODE_1024_length_2929_cov_7.949896	Oryza	342	0	657	316
AVR-Pik	SRR18092187	SRR18092187_NODE_1910_length_3075_cov_32.887592	Oryza	342	0	2597	2938
AVR-Pik	SRR18092189	SRR18092189_NODE_1016_length_4131_cov_47.024779	Oryza	342	0	947	606
AVR-Pik	SRR18092190	SRR18092190_NODE_1752_length_1294_cov_53.729621	Oryza	342	0	348	689
AVR-Pik	SRR18092191	SRR18092191_NODE_974_length_4230_cov_26.280000	Oryza	342	0	947	606
AVR-Pik	SRR18092192	SRR18092192_NODE_859_length_3220_cov_8.378515	Oryza	342	0	947	606
AVR-Pik	SRR18092194	SRR18092194_NODE_943_length_4133_cov_14.128740	Oryza	342	0	949	608
AVR-Pik	SRR18092195	SRR18092195_NODE_1111_length_3419_cov_14.947384	Oryza	342	0	2472	2813
AVR-Pik	SRR18092197	SRR18092197_NODE_1215_length_2475_cov_67.604959	Oryza	342	0	771	1112
AVR-Pik	SRR18092198	SRR18092198_NODE_869_length_3501_cov_11.771909	Oryza	342	0	947	606
AVR-Pik	SRR18092199	SRR18092199_NODE_871_length_3516_cov_13.155735	Oryza	342	0	947	606
AVR-Pik	SRR18092200	SRR18092200_NODE_831_length_3220_cov_9.181675	Oryza	342	0	2274	2615
[truncated: 2,575 more rows]

## Sheet: Table S4
Table S4: Transposable elements (TEs) detected near each AVR, their respective family ID, superfamily name, and distance to the respective AVR.
Isolate_name	Isolate_name_scaffold	Host	AVR	AVR location on scaffold/chr (start)	AVR location on scaffold/chr (end)	AVR_strand	TE location on scaffold/chr (start)	TE location on scaffold/chr (end)	TE_family_number	TE_superfamily	Distance to AVR
70-15	70-15_NC_017850.1_Pyricularia_oryzae_70-15_chromosome_2,_whole_genome_shotgun_sequence	Oryza	ACE1	7592124	7597862	-	6418645	6421332	Occan(AB074754.1)_2688bp	Occan	-1176530
70-15	70-15_NC_017850.1_Pyricularia_oryzae_70-15_chromosome_2,_whole_genome_shotgun_sequence	Oryza	ACE1	7592124	7597862	-	7525430	7525883	LTR-RT_6	LTR_Pyret	-71979
70-15	70-15_NC_017850.1_Pyricularia_oryzae_70-15_chromosome_2,_whole_genome_shotgun_sequence	Oryza	ACE1	7592124	7597862	-	3169106	3174743	LTR-RT_1	LTR_Maggy	-4423119
70-15	70-15_NC_017850.1_Pyricularia_oryzae_70-15_chromosome_2,_whole_genome_shotgun_sequence	Oryza	ACE1	7592124	7597862	-	8255979	8256115	LTR-RT_3	LTR_RETRO7	663855
70-15	70-15_NC_017850.1_Pyricularia_oryzae_70-15_chromosome_2,_whole_genome_shotgun_sequence	Oryza	ACE1	7592124	7597862	-	7494862	7495075	MGL(AF018033.1)_5977bp	MGL	-102787
70-15	70-15_NC_017850.1_Pyricularia_oryzae_70-15_chromosome_2,_whole_genome_shotgun_sequence	Oryza	ACE1	7592124	7597862	-	7499992	7500523	MGL(AF018033.1)_5977bp	MGL	-97339
70-15	70-15_NC_017850.1_Pyricularia_oryzae_70-15_chromosome_2,_whole_genome_shotgun_sequence	Oryza	ACE1	7592124	7597862	-	6383965	6384496	LTR-RT_4	LTR_RETRO6	-1213366
70-15	70-15_NC_017850.1_Pyricularia_oryzae_70-15_chromosome_2,_whole_genome_shotgun_sequence	Oryza	ACE1	7592124	7597862	-	8248308	8253586	LTR-RT_4	LTR_RETRO6	656184
70-15	70-15_NC_017850.1_Pyricularia_oryzae_70-15_chromosome_2,_whole_genome_shotgun_sequence	Oryza	ACE1	7592124	7597862	-	3174744	3174878	POT2_(Z33638.1)_1862bp	POT2	-4422984
70-15	70-15_NC_017850.1_Pyricularia_oryzae_70-15_chromosome_2,_whole_genome_shotgun_sequence	Oryza	ACE1	7592124	7597862	-	7494620	7494796	LTR-RT_7	LTR_Pyret	-103066
70-15	70-15_NC_017850.1_Pyricularia_oryzae_70-15_chromosome_2,_whole_genome_shotgun_sequence	Oryza	ACE1	7592124	7597862	-	8255465	8255657	LTR-RT_4	LTR_RETRO6	663341
70-15	70-15_NC_017850.1_Pyricularia_oryzae_70-15_chromosome_2,_whole_genome_shotgun_sequence	Oryza	ACE1	7592124	7597862	-	6890835	6892696	POT2_(Z33638.1)_1862bp	POT2	-705166
70-15	70-15_NC_017850.1_Pyricularia_oryzae_70-15_chromosome_2,_whole_genome_shotgun_sequence	Oryza	ACE1	7592124	7597862	-	8256116	8256316	LTR-RT_4	LTR_RETRO6	663992
70-15	70-15_NC_017850.1_Pyricularia_oryzae_70-15_chromosome_2,_whole_genome_shotgun_sequence	Oryza	ACE1	7592124	7597862	-	6668102	6670790	Occan(AB074754.1)_2688bp	Occan	-927072
70-15	70-15_NC_017850.1_Pyricularia_oryzae_70-15_chromosome_2,_whole_genome_shotgun_sequence	Oryza	ACE1	7592124	7597862	-	7552616	7552833	LTR-RT_8	LTR_MGL3	-45029
70-15	70-15_NC_017850.1_Pyricularia_oryzae_70-15_chromosome_2,_whole_genome_shotgun_sequence	Oryza	ACE1	7592124	7597862	-	7494568	7494631	LTR-RT_5	LTR_Pyret	-103231
70-15	70-15_NC_017850.1_Pyricularia_oryzae_70-15_chromosome_2,_whole_genome_shotgun_sequence	Oryza	ACE1	7592124	7597862	-	7829774	7834730	LTR-RT_2	LTR_RETRO5	237650
70-15	70-15_NC_017850.1_Pyricularia_oryzae_70-15_chromosome_2,_whole_genome_shotgun_sequence	Oryza	ACE1	7592124	7597862	-	7834731	7838664	LTR-RT_2	LTR_RETRO5	242607
70-15	70-15_NC_017850.1_Pyricularia_oryzae_70-15_chromosome_2,_whole_genome_shotgun_sequence	Oryza	ACE1	7592124	7597862	-	8256332	8256495	POT2_(Z33638.1)_1862bp	POT2	664208
70-15	70-15_NC_017850.1_Pyricularia_oryzae_70-15_chromosome_2,_whole_genome_shotgun_sequence	Oryza	ACE1	7592124	7597862	-	7838665	7846280	LTR-RT_2	LTR_RETRO5	246541
70-15	70-15_NC_017850.1_Pyricularia_oryzae_70-15_chromosome_2,_whole_genome_shotgun_sequence	Oryza	ACE1	7592124	7597862	-	7551955	7552169	LTR-RT_3	LTR_RETRO7	-45693
70-15	70-15_NC_017850.1_Pyricularia_oryzae_70-15_chromosome_2,_whole_genome_shotgun_sequence	Oryza	ACE1	7592124	7597862	-	3844	4265	POT3_(U60989.1)_1860bp	POT3	-7593597
70-15	70-15_NC_017850.1_Pyricularia_oryzae_70-15_chromosome_2,_whole_genome_shotgun_sequence	Oryza	ACE1	7592124	7597862	-	3792975	3795904	LTR-RT_1	LTR_Maggy	-3801958
70-15	70-15_NC_017850.1_Pyricularia_oryzae_70-15_chromosome_2,_whole_genome_shotgun_sequence	Oryza	ACE1	7592124	7597862	-	7532947	7535258	MGL(AF018033.1)_5977bp	MGL	-62604
70-15	70-15_NC_017850.1_Pyricularia_oryzae_70-15_chromosome_2,_whole_genome_shotgun_sequence	Oryza	ACE1	7592124	7597862	-	7528785	7532476	MGL(AF018033.1)_5977bp	MGL	-65386
70-15	70-15_NC_017850.1_Pyricularia_oryzae_70-15_chromosome_2,_whole_genome_shotgun_sequence	Oryza	ACE1	7592124	7597862	-	3789120	3789368	POT2_(Z33638.1)_1862bp	POT2	-3808494
70-15	70-15_NC_017850.1_Pyricularia_oryzae_70-15_chromosome_2,_whole_genome_shotgun_sequence	Oryza	ACE1	7592124	7597862	-	8114422	8114552	LTR-RT_7	LTR_Pyret	522298
70-15	70-15_NC_017850.1_Pyricularia_oryzae_70-15_chromosome_2,_whole_genome_shotgun_sequence	Oryza	ACE1	7592124	7597862	-	3804429	3807141	LTR-RT_1	LTR_Maggy	-3790721
70-15	70-15_NC_017850.1_Pyricularia_oryzae_70-15_chromosome_2,_whole_genome_shotgun_sequence	Oryza	ACE1	7592124	7597862	-	7551305	7551524	LTR-RT_2	LTR_RETRO5	-46338
70-15	70-15_NC_017850.1_Pyricularia_oryzae_70-15_chromosome_2,_whole_genome_shotgun_sequence	Oryza	ACE1	7592124	7597862	-	4315427	4323043	LTR-RT_2	LTR_RETRO5	-3274819
70-15	70-15_NC_017850.1_Pyricularia_oryzae_70-15_chromosome_2,_whole_genome_shotgun_sequence	Oryza	ACE1	7592124	7597862	-	3789369	3792974	LTR-RT_2	LTR_RETRO5	-3804888
70-15	70-15_NC_017850.1_Pyricularia_oryzae_70-15_chromosome_2,_whole_genome_shotgun_sequence	Oryza	ACE1	7592124	7597862	-	4632956	4633328	Occan(AB074754.1)_2688bp	Occan	-2964534
70-15	70-15_NC_017850.1_Pyricularia_oryzae_70-15_chromosome_2,_whole_genome_shotgun_sequence	Oryza	ACE1	7592124	7597862	-	4633329	4637083	LTR-RT_1	LTR_Maggy	-2960779
70-15	70-15_NC_017850.1_Pyricularia_oryzae_70-15_chromosome_2,_whole_genome_shotgun_sequence	Oryza	ACE1	7592124	7597862	-	7846281	7847351	LTR-RT_2	LTR_RETRO5	254157
70-15	70-15_NC_017850.1_Pyricularia_oryzae_70-15_chromosome_2,_whole_genome_shotgun_sequence	Oryza	ACE1	7592124	7597862	-	4323044	4323497	POT2_(Z33638.1)_1862bp	POT2	-3274365
70-15	70-15_NC_017850.1_Pyricularia_oryzae_70-15_chromosome_2,_whole_genome_shotgun_sequence	Oryza	ACE1	7592124	7597862	-	7532474	7532947	Mg-SINE_(U35313.1)_472bp	Mg-SINE	-64915
70-15	70-15_NC_017850.1_Pyricularia_oryzae_70-15_chromosome_2,_whole_genome_shotgun_sequence	Oryza	ACE1	7592124	7597862	-	7853473	7861089	LTR-RT_2	LTR_RETRO5	261349
70-15	70-15_NC_017850.1_Pyricularia_oryzae_70-15_chromosome_2,_whole_genome_shotgun_sequence	Oryza	ACE1	7592124	7597862	-	7544961	7546821	POT3_(U60989.1)_1860bp	POT3	-51041
70-15	70-15_NC_017850.1_Pyricularia_oryzae_70-15_chromosome_2,_whole_genome_shotgun_sequence	Oryza	ACE1	7592124	7597862	-	7532459	7532579	LTR-RT_7	LTR_Pyret	-65283
70-15	70-15_NC_017850.1_Pyricularia_oryzae_70-15_chromosome_2,_whole_genome_shotgun_sequence	Oryza	ACE1	7592124	7597862	-	3807142	3809804	LTR-RT_2	LTR_RETRO5	-3788058
70-15	70-15_NC_017850.1_Pyricularia_oryzae_70-15_chromosome_2,_whole_genome_shotgun_sequence	Oryza	ACE1	7592124	7597862	-	7490213	7493404	LTR-RT_4	LTR_RETRO6	-104458
70-15	70-15_NC_017850.1_Pyricularia_oryzae_70-15_chromosome_2,_whole_genome_shotgun_sequence	Oryza	ACE1	7592124	7597862	-	4314015	4315426	POT2_(Z33638.1)_1862bp	POT2	-3282436
70-15	70-15_NC_017850.1_Pyricularia_oryzae_70-15_chromosome_2,_whole_genome_shotgun_sequence	Oryza	ACE1	7592124	7597862	-	8247691	8248227	LTR-RT_4	LTR_RETRO6	655567
70-15	70-15_NC_017850.1_Pyricularia_oryzae_70-15_chromosome_2,_whole_genome_shotgun_sequence	Oryza	ACE1	7592124	7597862	-	462803	463252	LTR-RT_2	LTR_RETRO5	-7134610
70-15	70-15_NC_017850.1_Pyricularia_oryzae_70-15_chromosome_2,_whole_genome_shotgun_sequence	Oryza	ACE1	7592124	7597862	-	693919	696607	Occan(AB074754.1)_2688bp	Occan	-6901255
70-15	70-15_NC_017850.1_Pyricularia_oryzae_70-15_chromosome_2,_whole_genome_shotgun_sequence	Oryza	ACE1	7592124	7597862	-	1201742	1204430	Occan(AB074754.1)_2688bp	Occan	-6393432
70-15	70-15_NC_017850.1_Pyricularia_oryzae_70-15_chromosome_2,_whole_genome_shotgun_sequence	Oryza	ACE1	7592124	7597862	-	1560034	1560719	POT2_(Z33638.1)_1862bp	POT2	-6037143
70-15	70-15_NC_017850.1_Pyricularia_oryzae_70-15_chromosome_2,_whole_genome_shotgun_sequence	Oryza	ACE1	7592124	7597862	-	7849082	7851635	LTR-RT_2	LTR_RETRO5	256958
70-15	70-15_NC_017850.1_Pyricularia_oryzae_70-15_chromosome_2,_whole_genome_shotgun_sequence	Oryza	ACE1	7592124	7597862	-	7851636	7853472	LTR-RT_1	LTR_Maggy	259512
70-15	70-15_NC_017850.1_Pyricularia_oryzae_70-15_chromosome_2,_whole_genome_shotgun_sequence	Oryza	ACE1	7592124	7597862	-	4089738	4090050	LTR-RT_7	LTR_Pyret	-3507812
70-15	70-15_NC_017850.1_Pyricularia_oryzae_70-15_chromosome_2,_whole_genome_shotgun_sequence	Oryza	ACE1	7592124	7597862	-	7861090	7864895	LTR-RT_1	LTR_Maggy	268966
70-15	70-15_NC_017850.1_Pyricularia_oryzae_70-15_chromosome_2,_whole_genome_shotgun_sequence	Oryza	ACE1	7592124	7597862	-	160515	162375	POT2_(Z33638.1)_1862bp	POT2	-7435487
70-15	70-15_NC_017850.1_Pyricularia_oryzae_70-15_chromosome_2,_whole_genome_shotgun_sequence	Oryza	ACE1	7592124	7597862	-	4268155	4268231	Occan(AB074754.1)_2688bp	Occan	-3329631
70-15	70-15_NC_017850.1_Pyricularia_oryzae_70-15_chromosome_2,_whole_genome_shotgun_sequence	Oryza	ACE1	7592124	7597862	-	3803349	3804428	LTR-RT_2	LTR_RETRO5	-3793434
70-15	70-15_NC_017850.1_Pyricularia_oryzae_70-15_chromosome_2,_whole_genome_shotgun_sequence	Oryza	ACE1	7592124	7597862	-	7825351	7825560	LTR-RT_3	LTR_RETRO7	233227
70-15	70-15_NC_017850.1_Pyricularia_oryzae_70-15_chromosome_2,_whole_genome_shotgun_sequence	Oryza	ACE1	7592124	7597862	-	7874591	7875234	LTR-RT_2	LTR_RETRO5	282467
70-15	70-15_NC_017850.1_Pyricularia_oryzae_70-15_chromosome_2,_whole_genome_shotgun_sequence	Oryza	ACE1	7592124	7597862	-	8010550	8010680	LTR-RT_7	LTR_Pyret	418426
70-15	70-15_NC_017850.1_Pyricularia_oryzae_70-15_chromosome_2,_whole_genome_shotgun_sequence	Oryza	ACE1	7592124	7597862	-	8047728	8050416	Occan(AB074754.1)_2688bp	Occan	455604
70-15	70-15_NC_017850.1_Pyricularia_oryzae_70-15_chromosome_2,_whole_genome_shotgun_sequence	Oryza	ACE1	7592124	7597862	-	3809805	3817420	LTR-RT_2	LTR_RETRO5	-3780442
70-15	70-15_NC_017850.1_Pyricularia_oryzae_70-15_chromosome_2,_whole_genome_shotgun_sequence	Oryza	ACE1	7592124	7597862	-	8118219	8118691	Mg-SINE_(U35313.1)_472bp	Mg-SINE	526095
70-15	70-15_NC_017850.1_Pyricularia_oryzae_70-15_chromosome_2,_whole_genome_shotgun_sequence	Oryza	ACE1	7592124	7597862	-	1560720	1566402	LTR-RT_1	LTR_Maggy	-6031460
70-15	70-15_NC_017850.1_Pyricularia_oryzae_70-15_chromosome_2,_whole_genome_shotgun_sequence	Oryza	ACE1	7592124	7597862	-	1566403	1567537	POT2_(Z33638.1)_1862bp	POT2	-6030325
70-15	70-15_NC_017850.1_Pyricularia_oryzae_70-15_chromosome_2,_whole_genome_shotgun_sequence	Oryza	ACE1	7592124	7597862	-	2167703	2167805	Occan(AB074754.1)_2688bp	Occan	-5430057
70-15	70-15_NC_017850.1_Pyricularia_oryzae_70-15_chromosome_2,_whole_genome_shotgun_sequence	Oryza	ACE1	7592124	7597862	-	2194831	2200810	MGL(AF018033.1)_5977bp	MGL	-5397052
70-15	70-15_NC_017850.1_Pyricularia_oryzae_70-15_chromosome_2,_whole_genome_shotgun_sequence	Oryza	ACE1	7592124	7597862	-	28378	34828	LTR-RT_2	LTR_RETRO5	-7563034
70-15	70-15_NC_017850.1_Pyricularia_oryzae_70-15_chromosome_2,_whole_genome_shotgun_sequence	Oryza	ACE1	7592124	7597862	-	3795905	3803248	LTR-RT_2	LTR_RETRO5	-3794614
70-15	70-15_NC_017850.1_Pyricularia_oryzae_70-15_chromosome_2,_whole_genome_shotgun_sequence	Oryza	ACE1	7592124	7597862	-	8122554	8122784	LTR-RT_8	LTR_MGL3	530430
70-15	70-15_NC_017850.1_Pyricularia_oryzae_70-15_chromosome_2,_whole_genome_shotgun_sequence	Oryza	ACE1	7592124	7597862	-	7550826	7551278	LTR-RT_6	LTR_Pyret	-46584
70-15	70-15_NC_017850.1_Pyricularia_oryzae_70-15_chromosome_2,_whole_genome_shotgun_sequence	Oryza	ACE1	7592124	7597862	-	8122820	8123015	MGL(AF018033.1)_5977bp	MGL	530696
70-15	70-15_NC_017850.1_Pyricularia_oryzae_70-15_chromosome_2,_whole_genome_shotgun_sequence	Oryza	ACE1	7592124	7597862	-	8123519	8123731	LTR-RT_8	LTR_MGL3	531395
70-15	70-15_NC_017850.1_Pyricularia_oryzae_70-15_chromosome_2,_whole_genome_shotgun_sequence	Oryza	ACE1	7592124	7597862	-	8123732	8123919	LTR-RT_2	LTR_RETRO5	531608
70-15	70-15_NC_017850.1_Pyricularia_oryzae_70-15_chromosome_2,_whole_genome_shotgun_sequence	Oryza	ACE1	7592124	7597862	-	8124780	8124988	LTR-RT_3	LTR_RETRO7	532656
70-15	70-15_NC_017850.1_Pyricularia_oryzae_70-15_chromosome_2,_whole_genome_shotgun_sequence	Oryza	ACE1	7592124	7597862	-	8125738	8126072	LTR-RT_7	LTR_Pyret	533614
70-15	70-15_NC_017850.1_Pyricularia_oryzae_70-15_chromosome_2,_whole_genome_shotgun_sequence	Oryza	ACE1	7592124	7597862	-	8119822	8119950	POT3_(U60989.1)_1860bp	POT3	527698
70-15	70-15_NC_017850.1_Pyricularia_oryzae_70-15_chromosome_2,_whole_genome_shotgun_sequence	Oryza	ACE1	7592124	7597862	-	8119951	8120164	LTR-RT_3	LTR_RETRO7	527827
70-15	70-15_NC_017850.1_Pyricularia_oryzae_70-15_chromosome_2,_whole_genome_shotgun_sequence	Oryza	ACE1	7592124	7597862	-	4083311	4083567	LTR-RT_1	LTR_Maggy	-3514295
70-15	70-15_NC_017850.1_Pyricularia_oryzae_70-15_chromosome_2,_whole_genome_shotgun_sequence	Oryza	ACE1	7592124	7597862	-	24851	27539	Occan(AB074754.1)_2688bp	Occan	-7570323
70-15	70-15_NC_017850.1_Pyricularia_oryzae_70-15_chromosome_2,_whole_genome_shotgun_sequence	Oryza	ACE1	7592124	7597862	-	2213790	2219769	MGL(AF018033.1)_5977bp	MGL	-5378093
70-15	70-15_NC_017850.1_Pyricularia_oryzae_70-15_chromosome_2,_whole_genome_shotgun_sequence	Oryza	ACE1	7592124	7597862	-	4267948	4268024	Occan(AB074754.1)_2688bp	Occan	-3329838
70-15	70-15_NC_017850.1_Pyricularia_oryzae_70-15_chromosome_2,_whole_genome_shotgun_sequence	Oryza	ACE1	7592124	7597862	-	7548495	7550356	POT2_(Z33638.1)_1862bp	POT2	-47506
70-15	70-15_NC_017850.1_Pyricularia_oryzae_70-15_chromosome_2,_whole_genome_shotgun_sequence	Oryza	ACE1	7592124	7597862	-	8204403	8204610	LTR-RT_3	LTR_RETRO7	612279
70-15	70-15_NC_017850.1_Pyricularia_oryzae_70-15_chromosome_2,_whole_genome_shotgun_sequence	Oryza	ACE1	7592124	7597862	-	456849	462486	LTR-RT_1	LTR_Maggy	-7135376
70-15	70-15_NC_017850.1_Pyricularia_oryzae_70-15_chromosome_2,_whole_genome_shotgun_sequence	Oryza	ACE1	7592124	7597862	-	462487	462802	LTR-RT_2	LTR_RETRO5	-7135060
70-15	70-15_NC_017850.1_Pyricularia_oryzae_70-15_chromosome_2,_whole_genome_shotgun_sequence	Oryza	ACE1	7592124	7597862	-	2450550	2456187	LTR-RT_1	LTR_Maggy	-5141675
70-15	70-15_NC_017850.1_Pyricularia_oryzae_70-15_chromosome_2,_whole_genome_shotgun_sequence	Oryza	ACE1	7592124	7597862	-	2456188	2456995	LTR-RT_6	LTR_Pyret	-5140867
70-15	70-15_NC_017850.1_Pyricularia_oryzae_70-15_chromosome_2,_whole_genome_shotgun_sequence	Oryza	ACE1	7592124	7597862	-	2612009	2612412	Mg-SINE_(U35313.1)_472bp	Mg-SINE	-4985450
70-15	70-15_NC_017850.1_Pyricularia_oryzae_70-15_chromosome_2,_whole_genome_shotgun_sequence	Oryza	ACE1	7592124	7597862	-	2980904	2980960	Occan(AB074754.1)_2688bp	Occan	-4616902
70-15	70-15_NC_017850.1_Pyricularia_oryzae_70-15_chromosome_2,_whole_genome_shotgun_sequence	Oryza	ACE1	7592124	7597862	-	2982042	2982119	Occan(AB074754.1)_2688bp	Occan	-4615743
70-15	70-15_NC_017850.1_Pyricularia_oryzae_70-15_chromosome_2,_whole_genome_shotgun_sequence	Oryza	ACE1	7592124	7597862	-	3162412	3162984	POT2_(Z33638.1)_1862bp	POT2	-4434878
70-15	70-15_NC_017850.1_Pyricularia_oryzae_70-15_chromosome_2,_whole_genome_shotgun_sequence	Oryza	ACE1	7592124	7597862	-	3162985	3168644	LTR-RT_1	LTR_Maggy	-4429218
70-15	70-15_NC_017850.1_Pyricularia_oryzae_70-15_chromosome_2,_whole_genome_shotgun_sequence	Oryza	ACE1	7592124	7597862	-	4091432	4091649	LTR-RT_3	LTR_RETRO7	-3506213
70-15	70-15_NC_017850.1_Pyricularia_oryzae_70-15_chromosome_2,_whole_genome_shotgun_sequence	Oryza	ACE1	7592124	7597862	-	2226411	2226575	POT3_(U60989.1)_1860bp	POT3	-5371287
70-15	70-15_NC_017850.1_Pyricularia_oryzae_70-15_chromosome_2,_whole_genome_shotgun_sequence	Oryza	ACE1	7592124	7597862	-	8122214	8122416	LTR-RT_8	LTR_MGL3	530090
70-15	70-15_NC_017850.1_Pyricularia_oryzae_70-15_chromosome_2,_whole_genome_shotgun_sequence	Oryza	ACE1	7592124	7597862	-	8265802	8266275	Mg-SINE_(U35313.1)_472bp	Mg-SINE	673678
70-15	70-15_NC_017850.1_Pyricularia_oryzae_70-15_chromosome_2,_whole_genome_shotgun_sequence	Oryza	ACE1	7592124	7597862	-	8266309	8266402	POT2_(Z33638.1)_1862bp	POT2	674185
70-15	70-15_NC_017850.1_Pyricularia_oryzae_70-15_chromosome_2,_whole_genome_shotgun_sequence	Oryza	ACE1	7592124	7597862	-	8266408	8266615	LTR-RT_3	LTR_RETRO7	674284
70-15	70-15_NC_017850.1_Pyricularia_oryzae_70-15_chromosome_2,_whole_genome_shotgun_sequence	Oryza	ACE1	7592124	7597862	-	8266615	8267435	POT2_(Z33638.1)_1862bp	POT2	674491
70-15	70-15_NC_017850.1_Pyricularia_oryzae_70-15_chromosome_2,_whole_genome_shotgun_sequence	Oryza	ACE1	7592124	7597862	-	8267433	8269295	POT2_(Z33638.1)_1862bp	POT2	675309
70-15	70-15_NC_017850.1_Pyricularia_oryzae_70-15_chromosome_2,_whole_genome_shotgun_sequence	Oryza	ACE1	7592124	7597862	-	8108549	8114528	MGL(AF018033.1)_5977bp	MGL	516425
70-15	70-15_NC_017850.1_Pyricularia_oryzae_70-15_chromosome_2,_whole_genome_shotgun_sequence	Oryza	ACE1	7592124	7597862	-	225698	225905	LTR-RT_3	LTR_RETRO7	-7371957
70-15	70-15_NC_017850.1_Pyricularia_oryzae_70-15_chromosome_2,_whole_genome_shotgun_sequence	Oryza	ACE1	7592124	7597862	-	225911	226443	LTR-RT_6	LTR_Pyret	-7371419
70-15	70-15_NC_017850.1_Pyricularia_oryzae_70-15_chromosome_2,_whole_genome_shotgun_sequence	Oryza	ACE1	7592124	7597862	-	226444	226699	LTR-RT_1	LTR_Maggy	-7371163
70-15	70-15_NC_017850.1_Pyricularia_oryzae_70-15_chromosome_2,_whole_genome_shotgun_sequence	Oryza	ACE1	7592124	7597862	-	226698	227836	LTR-RT_9	LTR_Pyret	-7370026
70-15	70-15_NC_017850.1_Pyricularia_oryzae_70-15_chromosome_2,_whole_genome_shotgun_sequence	Oryza	ACE1	7592124	7597862	-	3168645	3169105	POT2_(Z33638.1)_1862bp	POT2	-4428757
70-15	70-15_NC_017850.1_Pyricularia_oryzae_70-15_chromosome_2,_whole_genome_shotgun_sequence	Oryza	ACE1	7592124	7597862	-	8122010	8122219	LTR-RT_3	LTR_RETRO7	529886
70-15	70-15_NC_017850.1_Pyricularia_oryzae_70-15_chromosome_2,_whole_genome_shotgun_sequence	Oryza	ACE1	7592124	7597862	-	8260319	8260524	LTR-RT_4	LTR_RETRO6	668195
70-15	70-15_NC_017850.1_Pyricularia_oryzae_70-15_chromosome_2,_whole_genome_shotgun_sequence	Oryza	ACE1	7592124	7597862	-	7624529	7625031	POT3_(U60989.1)_1860bp	POT3	32405
70-15	70-15_NC_017850.1_Pyricularia_oryzae_70-15_chromosome_2,_whole_genome_shotgun_sequence	Oryza	ACE1	7592124	7597862	-	7625033	7625507	Mg-SINE_(U35313.1)_472bp	Mg-SINE	32909
70-15	70-15_NC_017850.1_Pyricularia_oryzae_70-15_chromosome_2,_whole_genome_shotgun_sequence	Oryza	ACE1	7592124	7597862	-	7625508	7626880	POT3_(U60989.1)_1860bp	POT3	33384
70-15	70-15_NC_017850.1_Pyricularia_oryzae_70-15_chromosome_2,_whole_genome_shotgun_sequence	Oryza	ACE1	7592124	7597862	-	7626881	7626953	LTR-RT_7	LTR_Pyret	34757
70-15	70-15_NC_017850.1_Pyricularia_oryzae_70-15_chromosome_2,_whole_genome_shotgun_sequence	Oryza	ACE1	7592124	7597862	-	7630563	7632424	POT2_(Z33638.1)_1862bp	POT2	38439
70-15	70-15_NC_017850.1_Pyricularia_oryzae_70-15_chromosome_2,_whole_genome_shotgun_sequence	Oryza	ACE1	7592124	7597862	-	7635181	7637041	POT2_(Z33638.1)_1862bp	POT2	43057
70-15	70-15_NC_017850.1_Pyricularia_oryzae_70-15_chromosome_2,_whole_genome_shotgun_sequence	Oryza	ACE1	7592124	7597862	-	7656173	7656646	Mg-SINE_(U35313.1)_472bp	Mg-SINE	64049
70-15	70-15_NC_017850.1_Pyricularia_oryzae_70-15_chromosome_2,_whole_genome_shotgun_sequence	Oryza	ACE1	7592124	7597862	-	8126073	8126289	LTR-RT_8	LTR_MGL3	533949
70-15	70-15_NC_017850.1_Pyricularia_oryzae_70-15_chromosome_2,_whole_genome_shotgun_sequence	Oryza	ACE1	7592124	7597862	-	8126836	8127049	LTR-RT_3	LTR_RETRO7	534712
70-15	70-15_NC_017850.1_Pyricularia_oryzae_70-15_chromosome_2,_whole_genome_shotgun_sequence	Oryza	ACE1	7592124	7597862	-	8127050	8127178	POT3_(U60989.1)_1860bp	POT3	534926
70-15	70-15_NC_017850.1_Pyricularia_oryzae_70-15_chromosome_2,_whole_genome_shotgun_sequence	Oryza	ACE1	7592124	7597862	-	8120711	8120927	LTR-RT_8	LTR_MGL3	528587
70-15	70-15_NC_017850.1_Pyricularia_oryzae_70-15_chromosome_2,_whole_genome_shotgun_sequence	Oryza	ACE1	7592124	7597862	-	8259404	8259549	LTR-RT_7	LTR_Pyret	667280
70-15	70-15_NC_017850.1_Pyricularia_oryzae_70-15_chromosome_2,_whole_genome_shotgun_sequence	Oryza	ACE1	7592124	7597862	-	7583981	7584555	MGL(AF018033.1)_5977bp	MGL	-13307
70-15	70-15_NC_017850.1_Pyricularia_oryzae_70-15_chromosome_2,_whole_genome_shotgun_sequence	Oryza	ACE1	7592124	7597862	-	455989	456704	LTR-RT_1	LTR_Maggy	-7141158
70-15	70-15_NC_017850.1_Pyricularia_oryzae_70-15_chromosome_2,_whole_genome_shotgun_sequence	Oryza	ACE1	7592124	7597862	-	456705	456848	LTR-RT_2	LTR_RETRO5	-7141014
70-15	70-15_NC_017850.1_Pyricularia_oryzae_70-15_chromosome_2,_whole_genome_shotgun_sequence	Oryza	ACE1	7592124	7597862	-	7753331	7754202	MGL(AF018033.1)_5977bp	MGL	161207
70-15	70-15_NC_017850.1_Pyricularia_oryzae_70-15_chromosome_2,_whole_genome_shotgun_sequence	Oryza	ACE1	7592124	7597862	-	142032	142239	LTR-RT_3	LTR_RETRO7	-7455623
70-15	70-15_NC_017850.1_Pyricularia_oryzae_70-15_chromosome_2,_whole_genome_shotgun_sequence	Oryza	ACE1	7592124	7597862	-	7825948	7828569	LTR-RT_2	LTR_RETRO5	233824
70-15	70-15_NC_017850.1_Pyricularia_oryzae_70-15_chromosome_2,_whole_genome_shotgun_sequence	Oryza	ACE1	7592124	7597862	-	7828570	7829673	LTR-RT_2	LTR_RETRO5	236446
70-15	70-15_NC_017850.1_Pyricularia_oryzae_70-15_chromosome_2,_whole_genome_shotgun_sequence	Oryza	ACE1	7592124	7597862	-	143722	145250	POT2_(Z33638.1)_1862bp	POT2	-7452612
70-15	70-15_NC_017850.1_Pyricularia_oryzae_70-15_chromosome_2,_whole_genome_shotgun_sequence	Oryza	ACE1	7592124	7597862	-	145735	145846	LTR-RT_4	LTR_RETRO6	-7452016
70-15	70-15_NC_017850.1_Pyricularia_oryzae_70-15_chromosome_2,_whole_genome_shotgun_sequence	Oryza	ACE1	7592124	7597862	-	148355	149151	POT3_(U60989.1)_1860bp	POT3	-7448711
70-15	70-15_NC_017850.1_Pyricularia_oryzae_70-15_chromosome_2,_whole_genome_shotgun_sequence	Oryza	ACE1	7592124	7597862	-	149152	149412	LTR-RT_1	LTR_Maggy	-7448450
70-15	70-15_NC_017850.1_Pyricularia_oryzae_70-15_chromosome_2,_whole_genome_shotgun_sequence	Oryza	ACE1	7592124	7597862	-	149997	150533	LTR-RT_2	LTR_RETRO5	-7447329
70-15	70-15_NC_017850.1_Pyricularia_oryzae_70-15_chromosome_2,_whole_genome_shotgun_sequence	Oryza	ACE1	7592124	7597862	-	27902	28377	LTR-RT_5	LTR_Pyret	-7569485
70-15	70-15_NC_017850.1_Pyricularia_oryzae_70-15_chromosome_2,_whole_genome_shotgun_sequence	Oryza	ACE1	7592124	7597862	-	454322	454839	LTR-RT_2	LTR_RETRO5	-7143023
70-15	70-15_NC_017850.1_Pyricularia_oryzae_70-15_chromosome_2,_whole_genome_shotgun_sequence	Oryza	ACE1	7592124	7597862	-	157183	160520	LTR-RT_6	LTR_Pyret	-7437342
70-15	70-15_NC_017850.1_Pyricularia_oryzae_70-15_chromosome_2,_whole_genome_shotgun_sequence	Oryza	ACE1	7592124	7597862	-	5272792	5273004	LTR-RT_3	LTR_RETRO7	-2324858
70-15	70-15_NC_017850.1_Pyricularia_oryzae_70-15_chromosome_2,_whole_genome_shotgun_sequence	Oryza	ACE1	7592124	7597862	-	163819	165660	MGL(AF018033.1)_5977bp	MGL	-7432202
70-15	70-15_NC_017850.1_Pyricularia_oryzae_70-15_chromosome_2,_whole_genome_shotgun_sequence	Oryza	ACE1	7592124	7597862	-	165650	166771	LTR-RT_7	LTR_Pyret	-7431091
70-15	70-15_NC_017850.1_Pyricularia_oryzae_70-15_chromosome_2,_whole_genome_shotgun_sequence	Oryza	ACE1	7592124	7597862	-	166774	167809	MGL(AF018033.1)_5977bp	MGL	-7430053
70-15	70-15_NC_017850.1_Pyricularia_oryzae_70-15_chromosome_2,_whole_genome_shotgun_sequence	Oryza	ACE1	7592124	7597862	-	167810	171807	MGL(AF018033.1)_5977bp	MGL	-7426055
70-15	70-15_NC_017850.1_Pyricularia_oryzae_70-15_chromosome_2,_whole_genome_shotgun_sequence	Oryza	ACE1	7592124	7597862	-	8269288	8269629	POT2_(Z33638.1)_1862bp	POT2	677164
70-15	70-15_NC_017850.1_Pyricularia_oryzae_70-15_chromosome_2,_whole_genome_shotgun_sequence	Oryza	ACE1	7592124	7597862	-	8269628	8271489	POT2_(Z33638.1)_1862bp	POT2	677504
70-15	70-15_NC_017850.1_Pyricularia_oryzae_70-15_chromosome_2,_whole_genome_shotgun_sequence	Oryza	ACE1	7592124	7597862	-	3817421	3818781	LTR-RT_2	LTR_RETRO5	-3779081
70-15	70-15_NC_017850.1_Pyricularia_oryzae_70-15_chromosome_2,_whole_genome_shotgun_sequence	Oryza	ACE1	7592124	7597862	-	3818782	3819832	POT2_(Z33638.1)_1862bp	POT2	-3778030
70-15	70-15_NC_017850.1_Pyricularia_oryzae_70-15_chromosome_2,_whole_genome_shotgun_sequence	Oryza	ACE1	7592124	7597862	-	3819833	3825470	LTR-RT_1	LTR_Maggy	-3772392
70-15	70-15_NC_017850.1_Pyricularia_oryzae_70-15_chromosome_2,_whole_genome_shotgun_sequence	Oryza	ACE1	7592124	7597862	-	151030	156667	LTR-RT_1	LTR_Maggy	-7441195
70-15	70-15_NC_017850.1_Pyricularia_oryzae_70-15_chromosome_2,_whole_genome_shotgun_sequence	Oryza	ACE1	7592124	7597862	-	156717	157182	POT3_(U60989.1)_1860bp	POT3	-7440680
70-15	70-15_NC_017850.1_Pyricularia_oryzae_70-15_chromosome_2,_whole_genome_shotgun_sequence	Oryza	ACE1	7592124	7597862	-	5313580	5319559	MGL(AF018033.1)_5977bp	MGL	-2278303
70-15	70-15_NC_017850.1_Pyricularia_oryzae_70-15_chromosome_2,_whole_genome_shotgun_sequence	Oryza	ACE1	7592124	7597862	-	5322908	5323373	LTR-RT_7	LTR_Pyret	-2274489
70-15	70-15_NC_017850.1_Pyricularia_oryzae_70-15_chromosome_2,_whole_genome_shotgun_sequence	Oryza	ACE1	7592124	7597862	-	5328121	5328335	LTR-RT_8	LTR_MGL3	-2269527
70-15	70-15_NC_017850.1_Pyricularia_oryzae_70-15_chromosome_2,_whole_genome_shotgun_sequence	Oryza	ACE1	7592124	7597862	-	5332637	5333109	Mg-SINE_(U35313.1)_472bp	Mg-SINE	-2264753
70-15	70-15_NC_017850.1_Pyricularia_oryzae_70-15_chromosome_2,_whole_genome_shotgun_sequence	Oryza	ACE1	7592124	7597862	-	5336836	5337291	LTR-RT_5	LTR_Pyret	-2260571
70-15	70-15_NC_017850.1_Pyricularia_oryzae_70-15_chromosome_2,_whole_genome_shotgun_sequence	Oryza	ACE1	7592124	7597862	-	5337933	5338405	Mg-SINE_(U35313.1)_472bp	Mg-SINE	-2259457
70-15	70-15_NC_017850.1_Pyricularia_oryzae_70-15_chromosome_2,_whole_genome_shotgun_sequence	Oryza	ACE1	7592124	7597862	-	5338775	5338948	Grasshopper(M77661.1)_5233bp	Grasshopper	-2258914
70-15	70-15_NC_017850.1_Pyricularia_oryzae_70-15_chromosome_2,_whole_genome_shotgun_sequence	Oryza	ACE1	7592124	7597862	-	5342965	5344825	POT2_(Z33638.1)_1862bp	POT2	-2253037
70-15	70-15_NC_017850.1_Pyricularia_oryzae_70-15_chromosome_2,_whole_genome_shotgun_sequence	Oryza	ACE1	7592124	7597862	-	7696856	7698717	POT2_(Z33638.1)_1862bp	POT2	104732
70-15	70-15_NC_017850.1_Pyricularia_oryzae_70-15_chromosome_2,_whole_genome_shotgun_sequence	Oryza	ACE1	7592124	7597862	-	7712133	7712393	MGL(AF018033.1)_5977bp	MGL	120009
70-15	70-15_NC_017850.1_Pyricularia_oryzae_70-15_chromosome_2,_whole_genome_shotgun_sequence	Oryza	ACE1	7592124	7597862	-	4637085	4637621	LTR-RT_2	LTR_RETRO5	-2960241
70-15	70-15_NC_017850.1_Pyricularia_oryzae_70-15_chromosome_2,_whole_genome_shotgun_sequence	Oryza	ACE1	7592124	7597862	-	3825471	3826043	POT2_(Z33638.1)_1862bp	POT2	-3771819
70-15	70-15_NC_017850.1_Pyricularia_oryzae_70-15_chromosome_2,_whole_genome_shotgun_sequence	Oryza	ACE1	7592124	7597862	-	8120928	8121262	LTR-RT_7	LTR_Pyret	528804
70-15	70-15_NC_017850.1_Pyricularia_oryzae_70-15_chromosome_2,_whole_genome_shotgun_sequence	Oryza	ACE1	7592124	7597862	-	4644540	4650033	LTR-RT_1	LTR_Maggy	-2947829
70-15	70-15_NC_017850.1_Pyricularia_oryzae_70-15_chromosome_2,_whole_genome_shotgun_sequence	Oryza	ACE1	7592124	7597862	-	4650034	4650149	LTR-RT_1	LTR_Maggy	-2947713
70-15	70-15_NC_017850.1_Pyricularia_oryzae_70-15_chromosome_2,_whole_genome_shotgun_sequence	Oryza	ACE1	7592124	7597862	-	7749936	7750133	MGL(AF018033.1)_5977bp	MGL	157812
70-15	70-15_NC_017850.1_Pyricularia_oryzae_70-15_chromosome_2,_whole_genome_shotgun_sequence	Oryza	ACE1	7592124	7597862	-	5469597	5473878	LTR-RT_2	LTR_RETRO5	-2123984
70-15	70-15_NC_017850.1_Pyricularia_oryzae_70-15_chromosome_2,_whole_genome_shotgun_sequence	Oryza	ACE1	7592124	7597862	-	5474031	5474106	Occan(AB074754.1)_2688bp	Occan	-2123756
70-15	70-15_NC_017850.1_Pyricularia_oryzae_70-15_chromosome_2,_whole_genome_shotgun_sequence	Oryza	ACE1	7592124	7597862	-	5474315	5481671	LTR-RT_5	LTR_Pyret	-2116191
70-15	70-15_NC_017850.1_Pyricularia_oryzae_70-15_chromosome_2,_whole_genome_shotgun_sequence	Oryza	ACE1	7592124	7597862	-	5656887	5657863	POT2_(Z33638.1)_1862bp	POT2	-1939999
70-15	70-15_NC_017850.1_Pyricularia_oryzae_70-15_chromosome_2,_whole_genome_shotgun_sequence	Oryza	ACE1	7592124	7597862	-	5657864	5663522	LTR-RT_1	LTR_Maggy	-1934340
70-15	70-15_NC_017850.1_Pyricularia_oryzae_70-15_chromosome_2,_whole_genome_shotgun_sequence	Oryza	ACE1	7592124	7597862	-	5663523	5664411	POT2_(Z33638.1)_1862bp	POT2	-1933451
70-15	70-15_NC_017850.1_Pyricularia_oryzae_70-15_chromosome_2,_whole_genome_shotgun_sequence	Oryza	ACE1	7592124	7597862	-	6173739	6174716	LTR-RT_7	LTR_Pyret	-1423146
70-15	70-15_NC_017850.1_Pyricularia_oryzae_70-15_chromosome_2,_whole_genome_shotgun_sequence	Oryza	ACE1	7592124	7597862	-	6378602	6383884	LTR-RT_4	LTR_RETRO6	-1213978
70-15	70-15_NC_017850.1_Pyricularia_oryzae_70-15_chromosome_2,_whole_genome_shotgun_sequence	Oryza	ACE1	7592124	7597862	-	8149482	8151343	POT2_(Z33638.1)_1862bp	POT2	557358
70-15	70-15_NC_017850.1_Pyricularia_oryzae_70-15_chromosome_2,_whole_genome_shotgun_sequence	Oryza	ACE1	7592124	7597862	-	8158095	8158770	MGL(AF018033.1)_5977bp	MGL	565971
70-15	70-15_NC_017850.1_Pyricularia_oryzae_70-15_chromosome_2,_whole_genome_shotgun_sequence	Oryza	ACE1	7592124	7597862	-	8158771	8159941	MGL(AF018033.1)_5977bp	MGL	566647
70-15	70-15_NC_017850.1_Pyricularia_oryzae_70-15_chromosome_2,_whole_genome_shotgun_sequence	Oryza	ACE1	7592124	7597862	-	8159944	8161071	LTR-RT_7	LTR_Pyret	567820
70-15	70-15_NC_017850.1_Pyricularia_oryzae_70-15_chromosome_2,_whole_genome_shotgun_sequence	Oryza	ACE1	7592124	7597862	-	8161752	8164440	Occan(AB074754.1)_2688bp	Occan	569628
70-15	70-15_NC_017850.1_Pyricularia_oryzae_70-15_chromosome_2,_whole_genome_shotgun_sequence	Oryza	ACE1	7592124	7597862	-	2229523	2229715	Grasshopper(M77661.1)_5233bp	Grasshopper	-5368147
70-15	70-15_NC_017850.1_Pyricularia_oryzae_70-15_chromosome_2,_whole_genome_shotgun_sequence	Oryza	ACE1	7592124	7597862	-	2230435	2230690	LTR-RT_1	LTR_Maggy	-5367172
70-15	70-15_NC_017850.1_Pyricularia_oryzae_70-15_chromosome_2,_whole_genome_shotgun_sequence	Oryza	ACE1	7592124	7597862	-	2230945	2231157	LTR-RT_3	LTR_RETRO7	-5366705
70-15	70-15_NC_017850.1_Pyricularia_oryzae_70-15_chromosome_2,_whole_genome_shotgun_sequence	Oryza	ACE1	7592124	7597862	-	2231147	2231432	LTR-RT_6	LTR_Pyret	-5366430
70-15	70-15_NC_017850.1_Pyricularia_oryzae_70-15_chromosome_2,_whole_genome_shotgun_sequence	Oryza	ACE1	7592124	7597862	-	211831	212305	Mg-SINE_(U35313.1)_472bp	Mg-SINE	-7385557
70-15	70-15_NC_017850.1_Pyricularia_oryzae_70-15_chromosome_2,_whole_genome_shotgun_sequence	Oryza	ACE1	7592124	7597862	-	225287	225697	LTR-RT_5	LTR_Pyret	-7372165
70-15	70-15_NC_017850.1_Pyricularia_oryzae_70-15_chromosome_2,_whole_genome_shotgun_sequence	Oryza	ACE1	7592124	7597862	-	5309631	5309789	LTR-RT_8	LTR_MGL3	-2288073
70-15	70-15_NC_017850.1_Pyricularia_oryzae_70-15_chromosome_2,_whole_genome_shotgun_sequence	Oryza	ACE1	7592124	7597862	-	5309791	5310479	MGL(AF018033.1)_5977bp	MGL	-2287383
70-15	70-15_NC_017850.1_Pyricularia_oryzae_70-15_chromosome_2,_whole_genome_shotgun_sequence	Oryza	ACE1	7592124	7597862	-	5310482	5311588	LTR-RT_7	LTR_Pyret	-2286274
70-15	70-15_NC_017850.1_Pyricularia_oryzae_70-15_chromosome_2,_whole_genome_shotgun_sequence	Oryza	ACE1	7592124	7597862	-	5311586	5311653	LTR-RT_8	LTR_MGL3	-2286209
70-15	70-15_NC_017850.1_Pyricularia_oryzae_70-15_chromosome_2,_whole_genome_shotgun_sequence	Oryza	ACE1	7592124	7597862	-	7574614	7575087	Mg-SINE_(U35313.1)_472bp	Mg-SINE	-22775
70-15	70-15_NC_017850.1_Pyricularia_oryzae_70-15_chromosome_2,_whole_genome_shotgun_sequence	Oryza	ACE1	7592124	7597862	-	2276315	2283110	LTR-RT_7	LTR_Pyret	-5314752
70-15	70-15_NC_017850.1_Pyricularia_oryzae_70-15_chromosome_2,_whole_genome_shotgun_sequence	Oryza	ACE1	7592124	7597862	-	2287468	2293447	MGL(AF018033.1)_5977bp	MGL	-5304415
70-15	70-15_NC_017850.1_Pyricularia_oryzae_70-15_chromosome_2,_whole_genome_shotgun_sequence	Oryza	ACE1	7592124	7597862	-	2310651	2312512	POT2_(Z33638.1)_1862bp	POT2	-5285350
70-15	70-15_NC_017850.1_Pyricularia_oryzae_70-15_chromosome_2,_whole_genome_shotgun_sequence	Oryza	ACE1	7592124	7597862	-	2402843	2407963	LTR-RT_7	LTR_Pyret	-5189899
70-15	70-15_NC_017850.1_Pyricularia_oryzae_70-15_chromosome_2,_whole_genome_shotgun_sequence	Oryza	ACE1	7592124	7597862	-	8204743	8205316	LTR-RT_4	LTR_RETRO6	612619
70-15	70-15_NC_017850.1_Pyricularia_oryzae_70-15_chromosome_2,_whole_genome_shotgun_sequence	Oryza	ACE1	7592124	7597862	-	8205367	8206404	LTR-RT_4	LTR_RETRO6	613243
70-15	70-15_NC_017850.1_Pyricularia_oryzae_70-15_chromosome_2,_whole_genome_shotgun_sequence	Oryza	ACE1	7592124	7597862	-	8206438	8212304	LTR-RT_4	LTR_RETRO6	614314
70-15	70-15_NC_017850.1_Pyricularia_oryzae_70-15_chromosome_2,_whole_genome_shotgun_sequence	Oryza	ACE1	7592124	7597862	-	8212333	8214623	LTR-RT_4	LTR_RETRO6	620209
70-15	70-15_NC_017850.1_Pyricularia_oryzae_70-15_chromosome_2,_whole_genome_shotgun_sequence	Oryza	ACE1	7592124	7597862	-	5345066	5346799	LTR-RT_9	LTR_Pyret	-2251063
70-15	70-15_NC_017850.1_Pyricularia_oryzae_70-15_chromosome_2,_whole_genome_shotgun_sequence	Oryza	ACE1	7592124	7597862	-	5346801	5347503	MGL(AF018033.1)_5977bp	MGL	-2250359
70-15	70-15_NC_017850.1_Pyricularia_oryzae_70-15_chromosome_2,_whole_genome_shotgun_sequence	Oryza	ACE1	7592124	7597862	-	5347503	5349998	LTR-RT_9	LTR_Pyret	-2247864
70-15	70-15_NC_017850.1_Pyricularia_oryzae_70-15_chromosome_2,_whole_genome_shotgun_sequence	Oryza	ACE1	7592124	7597862	-	5349988	5350370	LTR-RT_7	LTR_Pyret	-2247492
70-15	70-15_NC_017850.1_Pyricularia_oryzae_70-15_chromosome_2,_whole_genome_shotgun_sequence	Oryza	ACE1	7592124	7597862	-	5350465	5353704	LTR-RT_9	LTR_Pyret	-2244158
70-15	70-15_NC_017850.1_Pyricularia_oryzae_70-15_chromosome_2,_whole_genome_shotgun_sequence	Oryza	ACE1	7592124	7597862	-	5377290	5379150	POT2_(Z33638.1)_1862bp	POT2	-2218712
70-15	70-15_NC_017850.1_Pyricularia_oryzae_70-15_chromosome_2,_whole_genome_shotgun_sequence	Oryza	ACE1	7592124	7597862	-	5389179	5395158	MGL(AF018033.1)_5977bp	MGL	-2202704
70-15	70-15_NC_017850.1_Pyricularia_oryzae_70-15_chromosome_2,_whole_genome_shotgun_sequence	Oryza	ACE1	7592124	7597862	-	5468231	5469596	LTR-RT_4	LTR_RETRO6	-2128266
70-15	70-15_NC_017850.1_Pyricularia_oryzae_70-15_chromosome_2,_whole_genome_shotgun_sequence	Oryza	ACE1	7592124	7597862	-	8236282	8238970	Occan(AB074754.1)_2688bp	Occan	644158
70-15	70-15_NC_017850.1_Pyricularia_oryzae_70-15_chromosome_2,_whole_genome_shotgun_sequence	Oryza	ACE1	7592124	7597862	-	8243365	8243823	LTR-RT_6	LTR_Pyret	651241
70-15	70-15_NC_017850.1_Pyricularia_oryzae_70-15_chromosome_2,_whole_genome_shotgun_sequence	Oryza	ACE1	7592124	7597862	-	8247516	8247690	LTR-RT_1	LTR_Maggy	655392
70-15	70-15_NC_017850.1_Pyricularia_oryzae_70-15_chromosome_2,_whole_genome_shotgun_sequence	Oryza	ACE1	7592124	7597862	-	7489287	7490236	LTR-RT_4	LTR_RETRO6	-107626
70-15	70-15_NC_017850.1_Pyricularia_oryzae_70-15_chromosome_2,_whole_genome_shotgun_sequence	Oryza	ACE1	7592124	7597862	-	143272	143351	LTR-RT_4	LTR_RETRO6	-7454511
70-15	70-15_NC_017850.1_Pyricularia_oryzae_70-15_chromosome_2,_whole_genome_shotgun_sequence	Oryza	ACE1	7592124	7597862	-	5193694	5195554	POT3_(U60989.1)_1860bp	POT3	-2402308
70-15	70-15_NC_017850.1_Pyricularia_oryzae_70-15_chromosome_2,_whole_genome_shotgun_sequence	Oryza	ACE1	7592124	7597862	-	5195551	5195761	POT2_(Z33638.1)_1862bp	POT2	-2402101
70-15	70-15_NC_017850.1_Pyricularia_oryzae_70-15_chromosome_2,_whole_genome_shotgun_sequence	Oryza	ACE1	7592124	7597862	-	5247381	5247854	Mg-SINE_(U35313.1)_472bp	Mg-SINE	-2350008
70-15	70-15_NC_017850.1_Pyricularia_oryzae_70-15_chromosome_2,_whole_genome_shotgun_sequence	Oryza	ACE1	7592124	7597862	-	5254554	5254606	LTR-RT_4	LTR_RETRO6	-2343256
70-15	70-15_NC_017850.1_Pyricularia_oryzae_70-15_chromosome_2,_whole_genome_shotgun_sequence	Oryza	ACE1	7592124	7597862	-	5257591	5257786	POT2_(Z33638.1)_1862bp	POT2	-2340076
70-15	70-15_NC_017850.1_Pyricularia_oryzae_70-15_chromosome_2,_whole_genome_shotgun_sequence	Oryza	ACE1	7592124	7597862	-	8256609	8256833	POT2_(Z33638.1)_1862bp	POT2	664485
70-15	70-15_NC_017850.1_Pyricularia_oryzae_70-15_chromosome_2,_whole_genome_shotgun_sequence	Oryza	ACE1	7592124	7597862	-	5260558	5261376	POT2_(Z33638.1)_1862bp	POT2	-2336486
70-15	70-15_NC_017850.1_Pyricularia_oryzae_70-15_chromosome_2,_whole_genome_shotgun_sequence	Oryza	ACE1	7592124	7597862	-	5261382	5267362	MGL(AF018033.1)_5977bp	MGL	-2330500
70-15	70-15_NC_017850.1_Pyricularia_oryzae_70-15_chromosome_2,_whole_genome_shotgun_sequence	Oryza	ACE1	7592124	7597862	-	5267523	5267655	LTR-RT_4	LTR_RETRO6	-2330207
70-15	70-15_NC_017850.1_Pyricularia_oryzae_70-15_chromosome_2,_whole_genome_shotgun_sequence	Oryza	ACE1	7592124	7597862	-	7864896	7868414	LTR-RT_2	LTR_RETRO5	272772
70-15	70-15_NC_017850.1_Pyricularia_oryzae_70-15_chromosome_2,_whole_genome_shotgun_sequence	Oryza	ACE1	7592124	7597862	-	7868415	7874052	LTR-RT_1	LTR_Maggy	276291
70-15	70-15_NC_017850.1_Pyricularia_oryzae_70-15_chromosome_2,_whole_genome_shotgun_sequence	Oryza	ACE1	7592124	7597862	-	7874053	7874594	LTR-RT_2	LTR_RETRO5	281929
70-15	70-15_NC_017850.1_Pyricularia_oryzae_70-15_chromosome_2,_whole_genome_shotgun_sequence	Oryza	ACE1	7592124	7597862	-	5293544	5299304	LTR-RT_8	LTR_MGL3	-2298558
70-15	70-15_NC_017850.1_Pyricularia_oryzae_70-15_chromosome_2,_whole_genome_shotgun_sequence	Oryza	ACE1	7592124	7597862	-	5299305	5304909	LTR-RT_3	LTR_RETRO7	-2292953
70-15	70-15_NC_017850.1_Pyricularia_oryzae_70-15_chromosome_2,_whole_genome_shotgun_sequence	Oryza	ACE1	7592124	7597862	-	5304901	5306762	POT2_(Z33638.1)_1862bp	POT2	-2291100
70-15	70-15_NC_017850.1_Pyricularia_oryzae_70-15_chromosome_2,_whole_genome_shotgun_sequence	Oryza	ACE1	7592124	7597862	-	5306761	5307276	LTR-RT_3	LTR_RETRO7	-2290586
70-15	70-15_NC_017850.1_Pyricularia_oryzae_70-15_chromosome_2,_whole_genome_shotgun_sequence	Oryza	ACE1	7592124	7597862	-	7552839	7552969	POT2_(Z33638.1)_1862bp	POT2	-44893
70-15	70-15_NC_017850.1_Pyricularia_oryzae_70-15_chromosome_2,_whole_genome_shotgun_sequence	Oryza	ACE1	7592124	7597862	-	7552968	7553164	LTR-RT_4	LTR_RETRO6	-44698
70-15	70-15_NC_017850.1_Pyricularia_oryzae_70-15_chromosome_2,_whole_genome_shotgun_sequence	Oryza	ACE1	7592124	7597862	-	5312315	5313580	POT3_(U60989.1)_1860bp	POT3	-2284282
70-15	70-15_NC_017850.1_Pyricularia_oryzae_70-15_chromosome_2,_whole_genome_shotgun_sequence	Oryza	ACE1	7592124	7597862	-	22401	24384	MGL(AF018033.1)_5977bp	MGL	-7573478
70-15	70-15_NC_017850.1_Pyricularia_oryzae_70-15_chromosome_2,_whole_genome_shotgun_sequence	Oryza	ACE1	7592124	7597862	-	8284273	8290376	LTR-RT_3	LTR_RETRO7	692149
70-15	70-15_NC_017850.1_Pyricularia_oryzae_70-15_chromosome_2,_whole_genome_shotgun_sequence	Oryza	ACE1	7592124	7597862	-	8290377	8291162	LTR-RT_9	LTR_Pyret	698253
70-15	70-15_NC_017850.1_Pyricularia_oryzae_70-15_chromosome_2,_whole_genome_shotgun_sequence	Oryza	ACE1	7592124	7597862	-	8291236	8291444	LTR-RT_3	LTR_RETRO7	699112
70-15	70-15_NC_017850.1_Pyricularia_oryzae_70-15_chromosome_2,_whole_genome_shotgun_sequence	Oryza	ACE1	7592124	7597862	-	35741	36203	POT2_(Z33638.1)_1862bp	POT2	-7561659
70-15	70-15_NC_017850.1_Pyricularia_oryzae_70-15_chromosome_2,_whole_genome_shotgun_sequence	Oryza	ACE1	7592124	7597862	-	36181	36641	POT2_(Z33638.1)_1862bp	POT2	-7561221
70-15	70-15_NC_017850.1_Pyricularia_oryzae_70-15_chromosome_2,_whole_genome_shotgun_sequence	Oryza	ACE1	7592124	7597862	-	41184	43046	POT2_(Z33638.1)_1862bp	POT2	-7554816
70-15	70-15_NC_017850.1_Pyricularia_oryzae_70-15_chromosome_2,_whole_genome_shotgun_sequence	Oryza	ACE1	7592124	7597862	-	56934	62913	MGL(AF018033.1)_5977bp	MGL	-7534949
70-15	70-15_NC_017850.1_Pyricularia_oryzae_70-15_chromosome_2,_whole_genome_shotgun_sequence	Oryza	ACE1	7592124	7597862	-	71080	72186	LTR-RT_7	LTR_Pyret	-7525676
70-15	70-15_NC_017850.1_Pyricularia_oryzae_70-15_chromosome_2,_whole_genome_shotgun_sequence	Oryza	ACE1	7592124	7597862	-	72189	72632	MGL(AF018033.1)_5977bp	MGL	-7525230
70-15	70-15_NC_017850.1_Pyricularia_oryzae_70-15_chromosome_2,_whole_genome_shotgun_sequence	Oryza	ACE1	7592124	7597862	-	112310	112502	Grasshopper(M77661.1)_5233bp	Grasshopper	-7485360
70-15	70-15_NC_017850.1_Pyricularia_oryzae_70-15_chromosome_2,_whole_genome_shotgun_sequence	Oryza	ACE1	7592124	7597862	-	7712391	7713505	LTR-RT_7	LTR_Pyret	120267
70-15	70-15_NC_017850.1_Pyricularia_oryzae_70-15_chromosome_2,_whole_genome_shotgun_sequence	Oryza	ACE1	7592124	7597862	-	4637620	4638015	Occan(AB074754.1)_2688bp	Occan	-2959847
70-15	70-15_NC_017850.1_Pyricularia_oryzae_70-15_chromosome_2,_whole_genome_shotgun_sequence	Oryza	ACE1	7592124	7597862	-	4638016	4643539	LTR-RT_1	LTR_Maggy	-2954323
70-15	70-15_NC_017850.1_Pyricularia_oryzae_70-15_chromosome_2,_whole_genome_shotgun_sequence	Oryza	ACE1	7592124	7597862	-	7725501	7725679	LTR-RT_4	LTR_RETRO6	133377
70-15	70-15_NC_017850.1_Pyricularia_oryzae_70-15_chromosome_2,_whole_genome_shotgun_sequence	Oryza	ACE1	7592124	7597862	-	7725676	7725871	POT2_(Z33638.1)_1862bp	POT2	133552
70-15	70-15_NC_017850.1_Pyricularia_oryzae_70-15_chromosome_2,_whole_genome_shotgun_sequence	Oryza	ACE1	7592124	7597862	-	7744865	7745249	LTR-RT_7	LTR_Pyret	152741
70-15	70-15_NC_017850.1_Pyricularia_oryzae_70-15_chromosome_2,_whole_genome_shotgun_sequence	Oryza	ACE1	7592124	7597862	-	7749903	7750042	LTR-RT_7	LTR_Pyret	157779
70-15	70-15_NC_017850.1_Pyricularia_oryzae_70-15_chromosome_2,_whole_genome_shotgun_sequence	Oryza	ACE1	7592124	7597862	-	141869	142012	LTR-RT_3	LTR_RETRO7	-7455850
70-15	70-15_NC_017850.1_Pyricularia_oryzae_70-15_chromosome_2,_whole_genome_shotgun_sequence	Oryza	ACE1	7592124	7597862	-	142225	142289	LTR-RT_3	LTR_RETRO7	-7455573
70-15	70-15_NC_017850.1_Pyricularia_oryzae_70-15_chromosome_2,_whole_genome_shotgun_sequence	Oryza	ACE1	7592124	7597862	-	8139668	8143437	MGL(AF018033.1)_5977bp	MGL	547544
70-15	70-15_NC_017850.1_Pyricularia_oryzae_70-15_chromosome_2,_whole_genome_shotgun_sequence	Oryza	ACE1	7592124	7597862	-	8143436	8144784	POT2_(Z33638.1)_1862bp	POT2	551312
70-15	70-15_NC_017850.1_Pyricularia_oryzae_70-15_chromosome_2,_whole_genome_shotgun_sequence	Oryza	ACE1	7592124	7597862	-	8144885	8146755	MGL(AF018033.1)_5977bp	MGL	552761
70-15	70-15_NC_017850.1_Pyricularia_oryzae_70-15_chromosome_2,_whole_genome_shotgun_sequence	Oryza	ACE1	7592124	7597862	-	8146655	8146769	LTR-RT_7	LTR_Pyret	554531
70-15	70-15_NC_017850.1_Pyricularia_oryzae_70-15_chromosome_2,_whole_genome_shotgun_sequence	Oryza	ACE1	7592124	7597862	-	8149050	8149138	LTR-RT_4	LTR_RETRO6	556926
70-15	70-15_NC_017850.1_Pyricularia_oryzae_70-15_chromosome_2,_whole_genome_shotgun_sequence	Oryza	ACE1	7592124	7597862	-	2267855	2268745	MGL(AF018033.1)_5977bp	MGL	-5329117
70-15	70-15_NC_017850.1_Pyricularia_oryzae_70-15_chromosome_2,_whole_genome_shotgun_sequence	Oryza	ACE1	7592124	7597862	-	5257787	5259926	MGL(AF018033.1)_5977bp	MGL	-2337936
70-15	70-15_NC_017850.1_Pyricularia_oryzae_70-15_chromosome_2,_whole_genome_shotgun_sequence	Oryza	ACE1	7592124	7597862	-	2275999	2276989	MGL(AF018033.1)_5977bp	MGL	-5320873
70-15	70-15_NC_017850.1_Pyricularia_oryzae_70-15_chromosome_2,_whole_genome_shotgun_sequence	Oryza	ACE1	7592124	7597862	-	227837	235453	LTR-RT_2	LTR_RETRO5	-7362409
70-15	70-15_NC_017850.1_Pyricularia_oryzae_70-15_chromosome_2,_whole_genome_shotgun_sequence	Oryza	ACE1	7592124	7597862	-	235557	239971	LTR-RT_1	LTR_Maggy	-7357891
70-15	70-15_NC_017850.1_Pyricularia_oryzae_70-15_chromosome_2,_whole_genome_shotgun_sequence	Oryza	ACE1	7592124	7597862	-	7334519	7334992	Mg-SINE_(U35313.1)_472bp	Mg-SINE	-262870
70-15	70-15_NC_017850.1_Pyricularia_oryzae_70-15_chromosome_2,_whole_genome_shotgun_sequence	Oryza	ACE1	7592124	7597862	-	7334887	7335015	LTR-RT_7	LTR_Pyret	-262847
70-15	70-15_NC_017850.1_Pyricularia_oryzae_70-15_chromosome_2,_whole_genome_shotgun_sequence	Oryza	ACE1	7592124	7597862	-	7343007	7344867	POT2_(Z33638.1)_1862bp	POT2	-252995
70-15	70-15_NC_017850.1_Pyricularia_oryzae_70-15_chromosome_2,_whole_genome_shotgun_sequence	Oryza	ACE1	7592124	7597862	-	8183386	8185248	MGL(AF018033.1)_5977bp	MGL	591262
70-15	70-15_NC_017850.1_Pyricularia_oryzae_70-15_chromosome_2,_whole_genome_shotgun_sequence	Oryza	ACE1	7592124	7597862	-	2231433	2235902	LTR-RT_1	LTR_Maggy	-5361960
70-15	70-15_NC_017850.1_Pyricularia_oryzae_70-15_chromosome_2,_whole_genome_shotgun_sequence	Oryza	ACE1	7592124	7597862	-	2235903	2241540	LTR-RT_1	LTR_Maggy	-5356322
70-15	70-15_NC_017850.1_Pyricularia_oryzae_70-15_chromosome_2,_whole_genome_shotgun_sequence	Oryza	ACE1	7592124	7597862	-	2241541	2242713	LTR-RT_1	LTR_Maggy	-5355149
70-15	70-15_NC_017850.1_Pyricularia_oryzae_70-15_chromosome_2,_whole_genome_shotgun_sequence	Oryza	ACE1	7592124	7597862	-	2242743	2243356	LTR-RT_6	LTR_Pyret	-5354506
70-15	70-15_NC_017850.1_Pyricularia_oryzae_70-15_chromosome_2,_whole_genome_shotgun_sequence	Oryza	ACE1	7592124	7597862	-	322079	325372	MGL(AF018033.1)_5977bp	MGL	-7272490
70-15	70-15_NC_017850.1_Pyricularia_oryzae_70-15_chromosome_2,_whole_genome_shotgun_sequence	Oryza	ACE1	7592124	7597862	-	7564416	7566276	POT2_(Z33638.1)_1862bp	POT2	-31586
70-15	70-15_NC_017850.1_Pyricularia_oryzae_70-15_chromosome_2,_whole_genome_shotgun_sequence	Oryza	ACE1	7592124	7597862	-	336999	338859	POT2_(Z33638.1)_1862bp	POT2	-7259003
70-15	70-15_NC_017850.1_Pyricularia_oryzae_70-15_chromosome_2,_whole_genome_shotgun_sequence	Oryza	ACE1	7592124	7597862	-	8128309	8128781	Mg-SINE_(U35313.1)_472bp	Mg-SINE	536185
70-15	70-15_NC_017850.1_Pyricularia_oryzae_70-15_chromosome_2,_whole_genome_shotgun_sequence	Oryza	ACE1	7592124	7597862	-	8132447	8132577	LTR-RT_7	LTR_Pyret	540323
70-15	70-15_NC_017850.1_Pyricularia_oryzae_70-15_chromosome_2,_whole_genome_shotgun_sequence	Oryza	ACE1	7592124	7597862	-	239972	240869	LTR-RT_7	LTR_Pyret	-7356993
70-15	70-15_NC_017850.1_Pyricularia_oryzae_70-15_chromosome_2,_whole_genome_shotgun_sequence	Oryza	ACE1	7592124	7597862	-	286117	287240	LTR-RT_7	LTR_Pyret	-7310622
70-15	70-15_NC_017850.1_Pyricularia_oryzae_70-15_chromosome_2,_whole_genome_shotgun_sequence	Oryza	ACE1	7592124	7597862	-	287243	287469	Mg-SINE_(U35313.1)_472bp	Mg-SINE	-7310393
70-15	70-15_NC_017850.1_Pyricularia_oryzae_70-15_chromosome_2,_whole_genome_shotgun_sequence	Oryza	ACE1	7592124	7597862	-	309060	309191	LTR-RT_7	LTR_Pyret	-7288671
70-15	70-15_NC_017850.1_Pyricularia_oryzae_70-15_chromosome_2,_whole_genome_shotgun_sequence	Oryza	ACE1	7592124	7597862	-	309086	309558	Mg-SINE_(U35313.1)_472bp	Mg-SINE	-7288304
70-15	70-15_NC_017850.1_Pyricularia_oryzae_70-15_chromosome_2,_whole_genome_shotgun_sequence	Oryza	ACE1	7592124	7597862	-	316433	318293	POT3_(U60989.1)_1860bp	POT3	-7279569
70-15	70-15_NC_017850.1_Pyricularia_oryzae_70-15_chromosome_2,_whole_genome_shotgun_sequence	Oryza	ACE1	7592124	7597862	-	318903	321606	MGL(AF018033.1)_5977bp	MGL	-7276256
70-15	70-15_NC_017850.1_Pyricularia_oryzae_70-15_chromosome_2,_whole_genome_shotgun_sequence	Oryza	ACE1	7592124	7597862	-	321607	322078	Mg-SINE_(U35313.1)_472bp	Mg-SINE	-7275784
70-15	70-15_NC_017850.1_Pyricularia_oryzae_70-15_chromosome_2,_whole_genome_shotgun_sequence	Oryza	ACE1	7592124	7597862	-	7366201	7366584	LTR-RT_7	LTR_Pyret	-231278
70-15	70-15_NC_017850.1_Pyricularia_oryzae_70-15_chromosome_2,_whole_genome_shotgun_sequence	Oryza	ACE1	7592124	7597862	-	329313	332001	Occan(AB074754.1)_2688bp	Occan	-7265861
70-15	70-15_NC_017850.1_Pyricularia_oryzae_70-15_chromosome_2,_whole_genome_shotgun_sequence	Oryza	ACE1	7592124	7597862	-	11670	13507	POT2_(Z33638.1)_1862bp	POT2	-7584355
70-15	70-15_NC_017850.1_Pyricularia_oryzae_70-15_chromosome_2,_whole_genome_shotgun_sequence	Oryza	ACE1	7592124	7597862	-	16011	16483	Mg-SINE_(U35313.1)_472bp	Mg-SINE	-7581379
70-15	70-15_NC_017850.1_Pyricularia_oryzae_70-15_chromosome_2,_whole_genome_shotgun_sequence	Oryza	ACE1	7592124	7597862	-	8201689	8201931	MGL(AF018033.1)_5977bp	MGL	609565
70-15	70-15_NC_017850.1_Pyricularia_oryzae_70-15_chromosome_2,_whole_genome_shotgun_sequence	Oryza	ACE1	7592124	7597862	-	8132471	8136486	MGL(AF018033.1)_5977bp	MGL	540347
70-15	70-15_NC_017850.1_Pyricularia_oryzae_70-15_chromosome_2,_whole_genome_shotgun_sequence	Oryza	ACE1	7592124	7597862	-	8137453	8138138	POT3_(U60989.1)_1860bp	POT3	545329
70-15	70-15_NC_017850.1_Pyricularia_oryzae_70-15_chromosome_2,_whole_genome_shotgun_sequence	Oryza	ACE1	7592124	7597862	-	8138139	8138355	LTR-RT_3	LTR_RETRO7	546015
70-15	70-15_NC_017850.1_Pyricularia_oryzae_70-15_chromosome_2,_whole_genome_shotgun_sequence	Oryza	ACE1	7592124	7597862	-	8138357	8138909	POT3_(U60989.1)_1860bp	POT3	546233
70-15	70-15_NC_017850.1_Pyricularia_oryzae_70-15_chromosome_2,_whole_genome_shotgun_sequence	Oryza	ACE1	7592124	7597862	-	2449607	2450548	LTR-RT_9	LTR_Pyret	-5147314
70-15	70-15_NC_017850.1_Pyricularia_oryzae_70-15_chromosome_2,_whole_genome_shotgun_sequence	Oryza	ACE1	7592124	7597862	-	5188658	5190519	POT2_(Z33638.1)_1862bp	POT2	-2407343
70-15	70-15_NC_017850.1_Pyricularia_oryzae_70-15_chromosome_2,_whole_genome_shotgun_sequence	Oryza	ACE1	7592124	7597862	-	5192036	5193693	POT2_(Z33638.1)_1862bp	POT2	-2404169
70-15	70-15_NC_017850.1_Pyricularia_oryzae_70-15_chromosome_2,_whole_genome_shotgun_sequence	Oryza	ACE1	7592124	7597862	-	7360518	7362378	POT2_(Z33638.1)_1862bp	POT2	-235484
70-15	70-15_NC_017850.1_Pyricularia_oryzae_70-15_chromosome_2,_whole_genome_shotgun_sequence	Oryza	ACE1	7592124	7597862	-	8222740	8223846	LTR-RT_7	LTR_Pyret	630616
70-15	70-15_NC_017850.1_Pyricularia_oryzae_70-15_chromosome_2,_whole_genome_shotgun_sequence	Oryza	ACE1	7592124	7597862	-	10747	11059	LTR-RT_7	LTR_Pyret	-7586803
70-15	70-15_NC_017850.1_Pyricularia_oryzae_70-15_chromosome_2,_whole_genome_shotgun_sequence	Oryza	ACE1	7592124	7597862	-	8228132	8228290	LTR-RT_7	LTR_Pyret	636008
70-15	70-15_NC_017850.1_Pyricularia_oryzae_70-15_chromosome_2,_whole_genome_shotgun_sequence	Oryza	ACE1	7592124	7597862	-	8228805	8229017	LTR-RT_8	LTR_MGL3	636681
70-15	70-15_NC_017850.1_Pyricularia_oryzae_70-15_chromosome_2,_whole_genome_shotgun_sequence	Oryza	ACE1	7592124	7597862	-	8229018	8229128	POT2_(Z33638.1)_1862bp	POT2	636894
70-15	70-15_NC_017850.1_Pyricularia_oryzae_70-15_chromosome_2,_whole_genome_shotgun_sequence	Oryza	ACE1	7592124	7597862	-	8202865	8203081	LTR-RT_3	LTR_RETRO7	610741
70-15	70-15_NC_017850.1_Pyricularia_oryzae_70-15_chromosome_2,_whole_genome_shotgun_sequence	Oryza	ACE1	7592124	7597862	-	8203086	8203233	POT3_(U60989.1)_1860bp	POT3	610962
70-15	70-15_NC_017850.1_Pyricularia_oryzae_70-15_chromosome_2,_whole_genome_shotgun_sequence	Oryza	ACE1	7592124	7597862	-	8203238	8203449	LTR-RT_8	LTR_MGL3	611114
70-15	70-15_NC_017850.1_Pyricularia_oryzae_70-15_chromosome_2,_whole_genome_shotgun_sequence	Oryza	ACE1	7592124	7597862	-	5275909	5277746	POT2_(Z33638.1)_1862bp	POT2	-2320116
70-15	70-15_NC_017850.1_Pyricularia_oryzae_70-15_chromosome_2,_whole_genome_shotgun_sequence	Oryza	ACE1	7592124	7597862	-	5288784	5288999	LTR-RT_1	LTR_Maggy	-2308863
70-15	70-15_NC_017850.1_Pyricularia_oryzae_70-15_chromosome_2,_whole_genome_shotgun_sequence	Oryza	ACE1	7592124	7597862	-	8183366	8183492	LTR-RT_7	LTR_Pyret	591242
70-15	70-15_NC_017850.1_Pyricularia_oryzae_70-15_chromosome_2,_whole_genome_shotgun_sequence	Oryza	ACE1	7592124	7597862	-	7354628	7356489	POT2_(Z33638.1)_1862bp	POT2	-241373
70-15	70-15_NC_017850.1_Pyricularia_oryzae_70-15_chromosome_2,_whole_genome_shotgun_sequence	Oryza	ACE1	7592124	7597862	-	8214624	8219524	MGL(AF018033.1)_5977bp	MGL	622500
70-15	70-15_NC_017850.1_Pyricularia_oryzae_70-15_chromosome_2,_whole_genome_shotgun_sequence	Oryza	ACE1	7592124	7597862	-	8293549	8293932	LTR-RT_2	LTR_RETRO5	701425
70-15	70-15_NC_017850.1_Pyricularia_oryzae_70-15_chromosome_2,_whole_genome_shotgun_sequence	Oryza	ACE1	7592124	7597862	-	8223849	8228238	MGL(AF018033.1)_5977bp	MGL	631725
70-15	70-15_NC_017850.1_Pyricularia_oryzae_70-15_chromosome_2,_whole_genome_shotgun_sequence	Oryza	ACE1	7592124	7597862	-	7384670	7385062	LTR-RT_2	LTR_RETRO5	-212800
70-15	70-15_NC_017850.1_Pyricularia_oryzae_70-15_chromosome_2,_whole_genome_shotgun_sequence	Oryza	ACE1	7592124	7597862	-	7385036	7385102	LTR-RT_2	LTR_RETRO5	-212760
70-15	70-15_NC_017850.1_Pyricularia_oryzae_70-15_chromosome_2,_whole_genome_shotgun_sequence	Oryza	ACE1	7592124	7597862	-	2273554	2275994	LTR-RT_9	LTR_Pyret	-5321868
70-15	70-15_NC_017850.1_Pyricularia_oryzae_70-15_chromosome_2,_whole_genome_shotgun_sequence	Oryza	ACE1	7592124	7597862	-	8232329	8234190	POT2_(Z33638.1)_1862bp	POT2	640205
70-15	70-15_NC_017850.1_Pyricularia_oryzae_70-15_chromosome_2,_whole_genome_shotgun_sequence	Oryza	ACE1	7592124	7597862	-	8234852	8235064	LTR-RT_8	LTR_MGL3	642728
70-15	70-15_NC_017850.1_Pyricularia_oryzae_70-15_chromosome_2,_whole_genome_shotgun_sequence	Oryza	ACE1	7592124	7597862	-	2443709	2443988	LTR-RT_2	LTR_RETRO5	-5153874
70-15	70-15_NC_017850.1_Pyricularia_oryzae_70-15_chromosome_2,_whole_genome_shotgun_sequence	Oryza	ACE1	7592124	7597862	-	2407990	2409849	POT2_(Z33638.1)_1862bp	POT2	-5188013
70-15	70-15_NC_017850.1_Pyricularia_oryzae_70-15_chromosome_2,_whole_genome_shotgun_sequence	Oryza	ACE1	7592124	7597862	-	2409848	2412109	LTR-RT_6	LTR_Pyret	-5185753
70-15	70-15_NC_017850.1_Pyricularia_oryzae_70-15_chromosome_2,_whole_genome_shotgun_sequence	Oryza	ACE1	7592124	7597862	-	2421442	2422818	LTR-RT_7	LTR_Pyret	-5175044
70-15	70-15_NC_017850.1_Pyricularia_oryzae_70-15_chromosome_2,_whole_genome_shotgun_sequence	Oryza	ACE1	7592124	7597862	-	2422816	2423011	LTR-RT_4	LTR_RETRO6	-5174851
70-15	70-15_NC_017850.1_Pyricularia_oryzae_70-15_chromosome_2,_whole_genome_shotgun_sequence	Oryza	ACE1	7592124	7597862	-	8291590	8293450	POT3_(U60989.1)_1860bp	POT3	699466
70-15	70-15_NC_017850.1_Pyricularia_oryzae_70-15_chromosome_2,_whole_genome_shotgun_sequence	Oryza	ACE1	7592124	7597862	-	7451148	7451448	LTR-RT_2	LTR_RETRO5	-146414
70-15	70-15_NC_017850.1_Pyricularia_oryzae_70-15_chromosome_2,_whole_genome_shotgun_sequence	Oryza	ACE1	7592124	7597862	-	8294698	8294917	LTR-RT_3	LTR_RETRO7	702574
70-15	70-15_NC_017850.1_Pyricularia_oryzae_70-15_chromosome_2,_whole_genome_shotgun_sequence	Oryza	ACE1	7592124	7597862	-	8295033	8295099	LTR-RT_8	LTR_MGL3	702909
70-15	70-15_NC_017850.1_Pyricularia_oryzae_70-15_chromosome_2,_whole_genome_shotgun_sequence	Oryza	ACE1	7592124	7597862	-	129523	129726	LTR-RT_5	LTR_Pyret	-7468136
70-15	70-15_NC_017850.1_Pyricularia_oryzae_70-15_chromosome_2,_whole_genome_shotgun_sequence	Oryza	ACE1	7592124	7597862	-	132513	132755	POT3_(U60989.1)_1860bp	POT3	-7465107
70-15	70-15_NC_017850.1_Pyricularia_oryzae_70-15_chromosome_2,_whole_genome_shotgun_sequence	Oryza	ACE1	7592124	7597862	-	19070	19544	Mg-SINE_(U35313.1)_472bp	Mg-SINE	-7578318
70-15	70-15_NC_017850.1_Pyricularia_oryzae_70-15_chromosome_2,_whole_genome_shotgun_sequence	Oryza	ACE1	7592124	7597862	-	8284166	8284272	LTR-RT_6	LTR_Pyret	692042
70-15	70-15_NC_017850.1_Pyricularia_oryzae_70-15_chromosome_2,_whole_genome_shotgun_sequence	Oryza	ACE1	7592124	7597862	-	8278302	8284165	LTR-RT_4	LTR_RETRO6	686178
70-15	70-15_NC_017850.1_Pyricularia_oryzae_70-15_chromosome_2,_whole_genome_shotgun_sequence	Oryza	ACE1	7592124	7597862	-	2443997	2446674	LTR-RT_1	LTR_Maggy	-5151188
70-15	70-15_NC_017850.1_Pyricularia_oryzae_70-15_chromosome_2,_whole_genome_shotgun_sequence	Oryza	ACE1	7592124	7597862	-	2446775	2449604	LTR-RT_1	LTR_Maggy	-5148258
70-15	70-15_NC_017850.1_Pyricularia_oryzae_70-15_chromosome_2,_whole_genome_shotgun_sequence	Oryza	ACE1	7592124	7597862	-	7487402	7487857	LTR-RT_6	LTR_Pyret	-110005
70-15	70-15_NC_017850.1_Pyricularia_oryzae_70-15_chromosome_2,_whole_genome_shotgun_sequence	Oryza	ACE1	7592124	7597862	-	7488127	7488508	LTR-RT_7	LTR_Pyret	-109354
70-15	70-15_NC_017850.1_Pyricularia_oryzae_70-15_chromosome_2,_whole_genome_shotgun_sequence	Oryza	ACE1	7592124	7597862	-	7449294	7450990	LTR-RT_3	LTR_RETRO7	-146872
70-15	70-15_NC_017850.1_Pyricularia_oryzae_70-15_chromosome_2,_whole_genome_shotgun_sequence	Oryza	ACE1	7592124	7597862	-	7470889	7471042	LTR-RT_8	LTR_MGL3	-126820
70-15	70-15_NC_017850.1_Pyricularia_oryzae_70-15_chromosome_2,_whole_genome_shotgun_sequence	Oryza	ACE1	7592124	7597862	-	7451449	7457573	LTR-RT_6	LTR_Pyret	-140289
70-15	70-15_NC_017850.1_Pyricularia_oryzae_70-15_chromosome_2,_whole_genome_shotgun_sequence	Oryza	ACE1	7592124	7597862	-	7457567	7459427	POT2_(Z33638.1)_1862bp	POT2	-138435
70-15	70-15_NC_017850.1_Pyricularia_oryzae_70-15_chromosome_2,_whole_genome_shotgun_sequence	Oryza	ACE1	7592124	7597862	-	2423012	2423320	LTR-RT_5	LTR_Pyret	-5174542
70-15	70-15_NC_017850.1_Pyricularia_oryzae_70-15_chromosome_2,_whole_genome_shotgun_sequence	Oryza	ACE1	7592124	7597862	-	8185251	8186358	LTR-RT_7	LTR_Pyret	593127
70-15	70-15_NC_017850.1_Pyricularia_oryzae_70-15_chromosome_2,_whole_genome_shotgun_sequence	Oryza	ACE1	7592124	7597862	-	132801	134051	LTR-RT_1	LTR_Maggy	-7463811
70-15	70-15_NC_017850.1_Pyricularia_oryzae_70-15_chromosome_2,_whole_genome_shotgun_sequence	Oryza	ACE1	7592124	7597862	-	134152	134966	LTR-RT_1	LTR_Maggy	-7462896
70-15	70-15_NC_017850.1_Pyricularia_oryzae_70-15_chromosome_2,_whole_genome_shotgun_sequence	Oryza	ACE1	7592124	7597862	-	134967	135204	POT3_(U60989.1)_1860bp	POT3	-7462658
70-15	70-15_NC_017850.1_Pyricularia_oryzae_70-15_chromosome_2,_whole_genome_shotgun_sequence	Oryza	ACE1	7592124	7597862	-	7419434	7419906	Mg-SINE_(U35313.1)_472bp	Mg-SINE	-177956
70-15	70-15_NC_017850.1_Pyricularia_oryzae_70-15_chromosome_2,_whole_genome_shotgun_sequence	Oryza	ACE1	7592124	7597862	-	7445053	7449257	LTR-RT_3	LTR_RETRO7	-148605
70-15	70-15_NC_017850.1_Pyricularia_oryzae_70-15_chromosome_2,_whole_genome_shotgun_sequence	Oryza	ACE1	7592124	7597862	-	8182151	8182302	LTR-RT_5	LTR_Pyret	590027
70-15	70-15_NC_017850.1_Pyricularia_oryzae_70-15_chromosome_2,_whole_genome_shotgun_sequence	Oryza	ACE1	7592124	7597862	-	8291444	8291532	LTR-RT_3	LTR_RETRO7	699320
70-15	70-15_NC_017850.1_Pyricularia_oryzae_70-15_chromosome_2,_whole_genome_shotgun_sequence	Oryza	ACE1	7592124	7597862	-	4650150	4650554	Occan(AB074754.1)_2688bp	Occan	-2947308
70-15	70-15_NC_017850.1_Pyricularia_oryzae_70-15_chromosome_2,_whole_genome_shotgun_sequence	Oryza	ACE1	7592124	7597862	-	8309881	8313855	MGL(AF018033.1)_5977bp	MGL	717757
70-15	70-15_NC_017850.1_Pyricularia_oryzae_70-15_chromosome_2,_whole_genome_shotgun_sequence	Oryza	ACE1	7592124	7597862	-	8186366	8187943	POT3_(U60989.1)_1860bp	POT3	594242
70-15	70-15_NC_017850.1_Pyricularia_oryzae_70-15_chromosome_2,_whole_genome_shotgun_sequence	Oryza	ACE1	7592124	7597862	-	7389764	7389996	LTR-RT_6	LTR_Pyret	-207866
70-15	70-15_NC_017850.1_Pyricularia_oryzae_70-15_chromosome_2,_whole_genome_shotgun_sequence	Oryza	ACE1	7592124	7597862	-	7397464	7397895	LTR-RT_10	LTR_Pyret	-199967
70-15	70-15_NC_017850.1_Pyricularia_oryzae_70-15_chromosome_2,_whole_genome_shotgun_sequence	Oryza	ACE1	7592124	7597862	-	2423322	2430719	LTR-RT_5	LTR_Pyret	-5167143
70-15	70-15_NC_017850.1_Pyricularia_oryzae_70-15_chromosome_2,_whole_genome_shotgun_sequence	Oryza	ACE1	7592124	7597862	-	136027	141665	LTR-RT_1	LTR_Maggy	-7456197
70-15	70-15_NC_017850.1_Pyricularia_oryzae_70-15_chromosome_2,_whole_genome_shotgun_sequence	Oryza	ACE1	7592124	7597862	-	8291363	8291454	LTR-RT_4	LTR_RETRO6	699239
70-15	70-15_NC_017850.1_Pyricularia_oryzae_70-15_chromosome_2,_whole_genome_shotgun_sequence	Oryza	ACE1	7592124	7597862	-	7476351	7477749	MGL(AF018033.1)_5977bp	MGL	-120113
70-15	70-15_NC_017850.1_Pyricularia_oryzae_70-15_chromosome_2,_whole_genome_shotgun_sequence	Oryza	ACE1	7592124	7597862	-	135380	135634	LTR-RT_1	LTR_Maggy	-7462228
70-15	70-15_NC_017850.1_Pyricularia_oryzae_70-15_chromosome_2,_whole_genome_shotgun_sequence	Oryza	ACE1	7592124	7597862	-	7414262	7414735	Mg-SINE_(U35313.1)_472bp	Mg-SINE	-183127
70-15	70-15_NC_017850.1_Pyricularia_oryzae_70-15_chromosome_2,_whole_genome_shotgun_sequence	Oryza	ACE1	7592124	7597862	-	2430720	2431022	LTR-RT_9	LTR_Pyret	-5166840
70-15	70-15_NC_017850.1_Pyricularia_oryzae_70-15_chromosome_2,_whole_genome_shotgun_sequence	Oryza	ACE1	7592124	7597862	-	2431024	2436661	LTR-RT_1	LTR_Maggy	-5161201
70-15	70-15_NC_017850.1_Pyricularia_oryzae_70-15_chromosome_2,_whole_genome_shotgun_sequence	Oryza	ACE1	7592124	7597862	-	7468334	7470047	LTR-RT_10	LTR_Pyret	-127815
70-15	70-15_NC_017850.1_Pyricularia_oryzae_70-15_chromosome_2,_whole_genome_shotgun_sequence	Oryza	ACE1	7592124	7597862	-	8309109	8309877	POT2_(Z33638.1)_1862bp	POT2	716985
70-15	70-15_NC_017850.1_Pyricularia_oryzae_70-15_chromosome_2,_whole_genome_shotgun_sequence	Oryza	ACE1	7592124	7597862	-	8274316	8274808	MGL(AF018033.1)_5977bp	MGL	682192
70-15	70-15_NC_017850.1_Pyricularia_oryzae_70-15_chromosome_2,_whole_genome_shotgun_sequence	Oryza	ACE1	7592124	7597862	-	5067873	5068346	Mg-SINE_(U35313.1)_472bp	Mg-SINE	-2529516
70-15	70-15_NC_017850.1_Pyricularia_oryzae_70-15_chromosome_2,_whole_genome_shotgun_sequence	Oryza	ACE1	7592124	7597862	-	354134	355486	MGL(AF018033.1)_5977bp	MGL	-7242376
70-15	70-15_NC_017850.1_Pyricularia_oryzae_70-15_chromosome_2,_whole_genome_shotgun_sequence	Oryza	ACE1	7592124	7597862	-	8196747	8197652	MGL(AF018033.1)_5977bp	MGL	604623
70-15	70-15_NC_017850.1_Pyricularia_oryzae_70-15_chromosome_2,_whole_genome_shotgun_sequence	Oryza	ACE1	7592124	7597862	-	446552	447810	LTR-RT_2	LTR_RETRO5	-7150052
70-15	70-15_NC_017850.1_Pyricularia_oryzae_70-15_chromosome_2,_whole_genome_shotgun_sequence	Oryza	ACE1	7592124	7597862	-	7459425	7460091	LTR-RT_4	LTR_RETRO6	-137771
70-15	70-15_NC_017850.1_Pyricularia_oryzae_70-15_chromosome_2,_whole_genome_shotgun_sequence	Oryza	ACE1	7592124	7597862	-	8204252	8204402	LTR-RT_3	LTR_RETRO7	612128
70-15	70-15_NC_017850.1_Pyricularia_oryzae_70-15_chromosome_2,_whole_genome_shotgun_sequence	Oryza	ACE1	7592124	7597862	-	7486342	7486815	Mg-SINE_(U35313.1)_472bp	Mg-SINE	-111047
70-15	70-15_NC_017850.1_Pyricularia_oryzae_70-15_chromosome_2,_whole_genome_shotgun_sequence	Oryza	ACE1	7592124	7597862	-	8298119	8304097	MGL(AF018033.1)_5977bp	MGL	705995
70-15	70-15_NC_017850.1_Pyricularia_oryzae_70-15_chromosome_2,_whole_genome_shotgun_sequence	Oryza	ACE1	7592124	7597862	-	2437842	2443708	LTR-RT_4	LTR_RETRO6	-5154154
70-15	70-15_NC_017850.1_Pyricularia_oryzae_70-15_chromosome_2,_whole_genome_shotgun_sequence	Oryza	ACE1	7592124	7597862	-	8297638	8298107	LTR-RT_6	LTR_Pyret	705514
70-15	70-15_NC_017850.1_Pyricularia_oryzae_70-15_chromosome_2,_whole_genome_shotgun_sequence	Oryza	ACE1	7592124	7597862	-	7478705	7480566	POT2_(Z33638.1)_1862bp	POT2	-117296
70-15	70-15_NC_017850.1_Pyricularia_oryzae_70-15_chromosome_2,_whole_genome_shotgun_sequence	Oryza	ACE1	7592124	7597862	-	8313855	8314959	POT2_(Z33638.1)_1862bp	POT2	721731
70-15	70-15_NC_017850.1_Pyricularia_oryzae_70-15_chromosome_2,_whole_genome_shotgun_sequence	Oryza	ACE1	7592124	7597862	-	8271955	8272170	LTR-RT_8	LTR_MGL3	679831
70-15	70-15_NC_017850.1_Pyricularia_oryzae_70-15_chromosome_2,_whole_genome_shotgun_sequence	Oryza	ACE1	7592124	7597862	-	8201485	8201695	LTR-RT_3	LTR_RETRO7	609361
70-15	70-15_NC_017850.1_Pyricularia_oryzae_70-15_chromosome_2,_whole_genome_shotgun_sequence	Oryza	ACE1	7592124	7597862	-	2437580	2437841	LTR-RT_2	LTR_RETRO5	-5160021
70-15	70-15_NC_017850.1_Pyricularia_oryzae_70-15_chromosome_2,_whole_genome_shotgun_sequence	Oryza	ACE1	7592124	7597862	-	8201176	8201483	POT3_(U60989.1)_1860bp	POT3	609052
70-15	70-15_NC_017850.1_Pyricularia_oryzae_70-15_chromosome_2,_whole_genome_shotgun_sequence	Oryza	ACE1	7592124	7597862	-	7460068	7463259	LTR-RT_4	LTR_RETRO6	-134603
70-15	70-15_NC_017850.1_Pyricularia_oryzae_70-15_chromosome_2,_whole_genome_shotgun_sequence	Oryza	ACE1	7592124	7597862	-	8272167	8272681	POT2_(Z33638.1)_1862bp	POT2	680043
70-15	70-15_NC_017850.1_Pyricularia_oryzae_70-15_chromosome_2,_whole_genome_shotgun_sequence	Oryza	ACE1	7592124	7597862	-	7463644	7463889	LTR-RT_2	LTR_RETRO5	-133973
70-15	70-15_NC_017850.1_Pyricularia_oryzae_70-15_chromosome_2,_whole_genome_shotgun_sequence	Oryza	ACE1	7592124	7597862	-	8197546	8197665	LTR-RT_7	LTR_Pyret	605422
70-15	70-15_NC_017850.1_Pyricularia_oryzae_70-15_chromosome_2,_whole_genome_shotgun_sequence	Oryza	ACE1	7592124	7597862	-	7466485	7468333	LTR-RT_7	LTR_Pyret	-129529
70-15	70-15_NC_017850.1_Pyricularia_oryzae_70-15_chromosome_2,_whole_genome_shotgun_sequence	Oryza	ACE1	7592124	7597862	-	2436662	2437579	LTR-RT_9	LTR_Pyret	-5160283
70-15	70-15_NC_017850.1_Pyricularia_oryzae_70-15_chromosome_2,_whole_genome_shotgun_sequence	Oryza	ACE1	7592124	7597862	-	7464626	7466486	POT2_(Z33638.1)_1862bp	POT2	-131376
70-15	70-15_NC_017850.1_Pyricularia_oryzae_70-15_chromosome_2,_whole_genome_shotgun_sequence	Oryza	ACE1	7592124	7597862	-	7463890	7464627	LTR-RT_7	LTR_Pyret	-133235
70-15	70-15_NC_017850.1_Pyricularia_oryzae_70-15_chromosome_2,_whole_genome_shotgun_sequence	Oryza	ACE1	7592124	7597862	-	7721667	7723527	POT3_(U60989.1)_1860bp	POT3	129543
70-15	70-15_NC_017850.1_Pyricularia_oryzae_70-15_chromosome_2,_whole_genome_shotgun_sequence	Oryza	ACE1	7592124	7597862	-	7385102	7385294	LTR-RT_4	LTR_RETRO6	-212568
70-15	70-15_NC_017850.1_Pyricularia_oryzae_70-15_chromosome_2,_whole_genome_shotgun_sequence	Oryza	ACE1	7592124	7597862	-	7716236	7718096	POT2_(Z33638.1)_1862bp	POT2	124112
70-15	70-15_NC_017850.1_Pyricularia_oryzae_70-15_chromosome_2,_whole_genome_shotgun_sequence	Oryza	ACE1	7592124	7597862	-	8308400	8308728	LTR-RT_6	LTR_Pyret	716276
70-15	70-15_NC_017850.1_Pyricularia_oryzae_70-15_chromosome_2,_whole_genome_shotgun_sequence	Oryza	ACE1	7592124	7597862	-	8198724	8200584	POT3_(U60989.1)_1860bp	POT3	606600
B71	B71_CP060331.1_Pyricularia_oryzae_strain_B71_chromosome_2	Triticum	ACE1	7432666	7438407	-	5227106	5227326	LTR-RT_6	LTR_Pyret	-2211081
B71	B71_CP060331.1_Pyricularia_oryzae_strain_B71_chromosome_2	Triticum	ACE1	7432666	7438407	-	4539131	4545110	MGL(AF018033.1)_5977bp	MGL	-2893297
B71	B71_CP060331.1_Pyricularia_oryzae_strain_B71_chromosome_2	Triticum	ACE1	7432666	7438407	-	5222401	5224864	LTR-RT_9	LTR_Pyret	-2213543
B71	B71_CP060331.1_Pyricularia_oryzae_strain_B71_chromosome_2	Triticum	ACE1	7432666	7438407	-	239000	239180	LTR-RT_5	LTR_Pyret	-7199227
B71	B71_CP060331.1_Pyricularia_oryzae_strain_B71_chromosome_2	Triticum	ACE1	7432666	7438407	-	5199319	5199490	Grasshopper(M77661.1)_5233bp	Grasshopper	-2238917
B71	B71_CP060331.1_Pyricularia_oryzae_strain_B71_chromosome_2	Triticum	ACE1	7432666	7438407	-	5227553	5227876	LTR-RT_10	LTR_Pyret	-2210531
B71	B71_CP060331.1_Pyricularia_oryzae_strain_B71_chromosome_2	Triticum	ACE1	7432666	7438407	-	231848	239002	LTR-RT_9	LTR_Pyret	-7199405
B71	B71_CP060331.1_Pyricularia_oryzae_strain_B71_chromosome_2	Triticum	ACE1	7432666	7438407	-	145835	147999	LTR-RT_6	LTR_Pyret	-7290408
B71	B71_CP060331.1_Pyricularia_oryzae_strain_B71_chromosome_2	Triticum	ACE1	7432666	7438407	-	413486	413689	LTR-RT_10	LTR_Pyret	-7024718
B71	B71_CP060331.1_Pyricularia_oryzae_strain_B71_chromosome_2	Triticum	ACE1	7432666	7438407	-	28137	28282	LTR-RT_9	LTR_Pyret	-7410125
B71	B71_CP060331.1_Pyricularia_oryzae_strain_B71_chromosome_2	Triticum	ACE1	7432666	7438407	-	6513626	6513702	Occan(AB074754.1)_2688bp	Occan	-924705
B71	B71_CP060331.1_Pyricularia_oryzae_strain_B71_chromosome_2	Triticum	ACE1	7432666	7438407	-	423169	425733	LTR-RT_2	LTR_RETRO5	-7012674
B71	B71_CP060331.1_Pyricularia_oryzae_strain_B71_chromosome_2	Triticum	ACE1	7432666	7438407	-	148281	153378	LTR-RT_9	LTR_Pyret	-7285029
B71	B71_CP060331.1_Pyricularia_oryzae_strain_B71_chromosome_2	Triticum	ACE1	7432666	7438407	-	26621	26715	LTR-RT_1	LTR_Maggy	-7411692
B71	B71_CP060331.1_Pyricularia_oryzae_strain_B71_chromosome_2	Triticum	ACE1	7432666	7438407	-	419647	420177	LTR-RT_2	LTR_RETRO5	-7018230
B71	B71_CP060331.1_Pyricularia_oryzae_strain_B71_chromosome_2	Triticum	ACE1	7432666	7438407	-	73609	73918	MGL(AF018033.1)_5977bp	MGL	-7364489
B71	B71_CP060331.1_Pyricularia_oryzae_strain_B71_chromosome_2	Triticum	ACE1	7432666	7438407	-	121808	122000	Grasshopper(M77661.1)_5233bp	Grasshopper	-7316407
B71	B71_CP060331.1_Pyricularia_oryzae_strain_B71_chromosome_2	Triticum	ACE1	7432666	7438407	-	5237928	5238148	LTR-RT_6	LTR_Pyret	-2200259
B71	B71_CP060331.1_Pyricularia_oryzae_strain_B71_chromosome_2	Triticum	ACE1	7432666	7438407	-	434225	436911	Occan(AB074754.1)_2688bp	Occan	-7001496
B71	B71_CP060331.1_Pyricularia_oryzae_strain_B71_chromosome_2	Triticum	ACE1	7432666	7438407	-	5214070	5221440	LTR-RT_9	LTR_Pyret	-2216967
B71	B71_CP060331.1_Pyricularia_oryzae_strain_B71_chromosome_2	Triticum	ACE1	7432666	7438407	-	31055	32233	LTR-RT_9	LTR_Pyret	-7406174
B71	B71_CP060331.1_Pyricularia_oryzae_strain_B71_chromosome_2	Triticum	ACE1	7432666	7438407	-	6504709	6504786	Occan(AB074754.1)_2688bp	Occan	-933621
B71	B71_CP060331.1_Pyricularia_oryzae_strain_B71_chromosome_2	Triticum	ACE1	7432666	7438407	-	7325470	7325925	LTR-RT_6	LTR_Pyret	-112482
B71	B71_CP060331.1_Pyricularia_oryzae_strain_B71_chromosome_2	Triticum	ACE1	7432666	7438407	-	4051922	4057828	LTR-RT_9	LTR_Pyret	-3380579
B71	B71_CP060331.1_Pyricularia_oryzae_strain_B71_chromosome_2	Triticum	ACE1	7432666	7438407	-	6512597	6512802	Grasshopper(M77661.1)_5233bp	Grasshopper	-925605
B71	B71_CP060331.1_Pyricularia_oryzae_strain_B71_chromosome_2	Triticum	ACE1	7432666	7438407	-	450973	451407	LTR-RT_2	LTR_RETRO5	-6987000
B71	B71_CP060331.1_Pyricularia_oryzae_strain_B71_chromosome_2	Triticum	ACE1	7432666	7438407	-	5228324	5231780	LTR-RT_9	LTR_Pyret	-2206627
B71	B71_CP060331.1_Pyricularia_oryzae_strain_B71_chromosome_2	Triticum	ACE1	7432666	7438407	-	7338442	7338595	LTR-RT_8	LTR_MGL3	-99812
B71	B71_CP060331.1_Pyricularia_oryzae_strain_B71_chromosome_2	Triticum	ACE1	7432666	7438407	-	7344349	7344412	LTR-RT_5	LTR_Pyret	-93995
B71	B71_CP060331.1_Pyricularia_oryzae_strain_B71_chromosome_2	Triticum	ACE1	7432666	7438407	-	2271947	2275003	LTR-RT_9	LTR_Pyret	-5163404
B71	B71_CP060331.1_Pyricularia_oryzae_strain_B71_chromosome_2	Triticum	ACE1	7432666	7438407	-	18920	19111	LTR-RT_4	LTR_RETRO6	-7419296
B71	B71_CP060331.1_Pyricularia_oryzae_strain_B71_chromosome_2	Triticum	ACE1	7432666	7438407	-	455660	458110	LTR-RT_2	LTR_RETRO5	-6980297
B71	B71_CP060331.1_Pyricularia_oryzae_strain_B71_chromosome_2	Triticum	ACE1	7432666	7438407	-	4050319	4051800	LTR-RT_9	LTR_Pyret	-3386607
B71	B71_CP060331.1_Pyricularia_oryzae_strain_B71_chromosome_2	Triticum	ACE1	7432666	7438407	-	21471	23784	LTR-RT_7	LTR_Pyret	-7414623
B71	B71_CP060331.1_Pyricularia_oryzae_strain_B71_chromosome_2	Triticum	ACE1	7432666	7438407	-	26084	26384	LTR-RT_9	LTR_Pyret	-7412023
B71	B71_CP060331.1_Pyricularia_oryzae_strain_B71_chromosome_2	Triticum	ACE1	7432666	7438407	-	7554482	7554681	POT2_(Z33638.1)_1862bp	POT2	121816
B71	B71_CP060331.1_Pyricularia_oryzae_strain_B71_chromosome_2	Triticum	ACE1	7432666	7438407	-	2264057	2264605	LTR-RT_2	LTR_RETRO5	-5173802
B71	B71_CP060331.1_Pyricularia_oryzae_strain_B71_chromosome_2	Triticum	ACE1	7432666	7438407	-	2264606	2264758	LTR-RT_9	LTR_Pyret	-5173649
B71	B71_CP060331.1_Pyricularia_oryzae_strain_B71_chromosome_2	Triticum	ACE1	7432666	7438407	-	7464766	7464842	LTR-RT_7	LTR_Pyret	32100
B71	B71_CP060331.1_Pyricularia_oryzae_strain_B71_chromosome_2	Triticum	ACE1	7432666	7438407	-	7344401	7344577	LTR-RT_7	LTR_Pyret	-93830
B71	B71_CP060331.1_Pyricularia_oryzae_strain_B71_chromosome_2	Triticum	ACE1	7432666	7438407	-	32234	39813	LTR-RT_2	LTR_RETRO5	-7398594
B71	B71_CP060331.1_Pyricularia_oryzae_strain_B71_chromosome_2	Triticum	ACE1	7432666	7438407	-	458107	462912	LTR-RT_2	LTR_RETRO5	-6975495
B71	B71_CP060331.1_Pyricularia_oryzae_strain_B71_chromosome_2	Triticum	ACE1	7432666	7438407	-	5268444	5275810	LTR-RT_9	LTR_Pyret	-2162597
B71	B71_CP060331.1_Pyricularia_oryzae_strain_B71_chromosome_2	Triticum	ACE1	7432666	7438407	-	2252301	2256962	LTR-RT_9	LTR_Pyret	-5181445
B71	B71_CP060331.1_Pyricularia_oryzae_strain_B71_chromosome_2	Triticum	ACE1	7432666	7438407	-	19155	20791	POT2_(Z33638.1)_1862bp	POT2	-7417616
B71	B71_CP060331.1_Pyricularia_oryzae_strain_B71_chromosome_2	Triticum	ACE1	7432666	7438407	-	6505099	6510317	Grasshopper(M77661.1)_5233bp	Grasshopper	-928090
B71	B71_CP060331.1_Pyricularia_oryzae_strain_B71_chromosome_2	Triticum	ACE1	7432666	7438407	-	2985248	2985325	Occan(AB074754.1)_2688bp	Occan	-4453082
B71	B71_CP060331.1_Pyricularia_oryzae_strain_B71_chromosome_2	Triticum	ACE1	7432666	7438407	-	2983465	2984270	LTR-RT_6	LTR_Pyret	-4454137
B71	B71_CP060331.1_Pyricularia_oryzae_strain_B71_chromosome_2	Triticum	ACE1	7432666	7438407	-	7887235	7887329	LTR-RT_4	LTR_RETRO6	454569
B71	B71_CP060331.1_Pyricularia_oryzae_strain_B71_chromosome_2	Triticum	ACE1	7432666	7438407	-	7554294	7554444	LTR-RT_4	LTR_RETRO6	121628
B71	B71_CP060331.1_Pyricularia_oryzae_strain_B71_chromosome_2	Triticum	ACE1	7432666	7438407	-	2976363	2976439	Occan(AB074754.1)_2688bp	Occan	-4461968
B71	B71_CP060331.1_Pyricularia_oryzae_strain_B71_chromosome_2	Triticum	ACE1	7432666	7438407	-	18551	18758	LTR-RT_3	LTR_RETRO7	-7419649
B71	B71_CP060331.1_Pyricularia_oryzae_strain_B71_chromosome_2	Triticum	ACE1	7432666	7438407	-	18108	18550	LTR-RT_5	LTR_Pyret	-7419857
B71	B71_CP060331.1_Pyricularia_oryzae_strain_B71_chromosome_2	Triticum	ACE1	7432666	7438407	-	2256963	2257489	LTR-RT_6	LTR_Pyret	-5180918
B71	B71_CP060331.1_Pyricularia_oryzae_strain_B71_chromosome_2	Triticum	ACE1	7432666	7438407	-	39814	40417	MGL(AF018033.1)_5977bp	MGL	-7397990
B71	B71_CP060331.1_Pyricularia_oryzae_strain_B71_chromosome_2	Triticum	ACE1	7432666	7438407	-	425720	426165	LTR-RT_2	LTR_RETRO5	-7012242
B71	B71_CP060331.1_Pyricularia_oryzae_strain_B71_chromosome_2	Triticum	ACE1	7432666	7438407	-	426289	429835	LTR-RT_2	LTR_RETRO5	-7008572
B71	B71_CP060331.1_Pyricularia_oryzae_strain_B71_chromosome_2	Triticum	ACE1	7432666	7438407	-	48278	48530	POT3_(U60989.1)_1860bp	POT3	-7389877
B71	B71_CP060331.1_Pyricularia_oryzae_strain_B71_chromosome_2	Triticum	ACE1	7432666	7438407	-	2260783	2264061	LTR-RT_6	LTR_Pyret	-5174346
B71	B71_CP060331.1_Pyricularia_oryzae_strain_B71_chromosome_2	Triticum	ACE1	7432666	7438407	-	2275004	2275546	LTR-RT_2	LTR_RETRO5	-5162861
B71	B71_CP060331.1_Pyricularia_oryzae_strain_B71_chromosome_2	Triticum	ACE1	7432666	7438407	-	7253917	7257292	LTR-RT_6	LTR_Pyret	-181115
B71	B71_CP060331.1_Pyricularia_oryzae_strain_B71_chromosome_2	Triticum	ACE1	7432666	7438407	-	7247804	7253916	LTR-RT_3	LTR_RETRO7	-184491
B71	B71_CP060331.1_Pyricularia_oryzae_strain_B71_chromosome_2	Triticum	ACE1	7432666	7438407	-	2976606	2983191	LTR-RT_9	LTR_Pyret	-4455216
B71	B71_CP060331.1_Pyricularia_oryzae_strain_B71_chromosome_2	Triticum	ACE1	7432666	7438407	-	2200403	2200462	Occan(AB074754.1)_2688bp	Occan	-5237945
B71	B71_CP060331.1_Pyricularia_oryzae_strain_B71_chromosome_2	Triticum	ACE1	7432666	7438407	-	7258236	7264346	LTR-RT_3	LTR_RETRO7	-174061
B71	B71_CP060331.1_Pyricularia_oryzae_strain_B71_chromosome_2	Triticum	ACE1	7432666	7438407	-	7265179	7265398	LTR-RT_8	LTR_MGL3	-173009
B71	B71_CP060331.1_Pyricularia_oryzae_strain_B71_chromosome_2	Triticum	ACE1	7432666	7438407	-	7243376	7243587	LTR-RT_8	LTR_MGL3	-194820
B71	B71_CP060331.1_Pyricularia_oryzae_strain_B71_chromosome_2	Triticum	ACE1	7432666	7438407	-	2445275	2452635	LTR-RT_9	LTR_Pyret	-4985772
B71	B71_CP060331.1_Pyricularia_oryzae_strain_B71_chromosome_2	Triticum	ACE1	7432666	7438407	-	1999375	2006759	LTR-RT_9	LTR_Pyret	-5431648
B71	B71_CP060331.1_Pyricularia_oryzae_strain_B71_chromosome_2	Triticum	ACE1	7432666	7438407	-	7344643	7344856	MGL(AF018033.1)_5977bp	MGL	-93551
B71	B71_CP060331.1_Pyricularia_oryzae_strain_B71_chromosome_2	Triticum	ACE1	7432666	7438407	-	2428815	2436159	LTR-RT_9	LTR_Pyret	-5002248
B71	B71_CP060331.1_Pyricularia_oryzae_strain_B71_chromosome_2	Triticum	ACE1	7432666	7438407	-	7243800	7247803	LTR-RT_7	LTR_Pyret	-190604
B71	B71_CP060331.1_Pyricularia_oryzae_strain_B71_chromosome_2	Triticum	ACE1	7432666	7438407	-	7396931	7397061	POT2_(Z33638.1)_1862bp	POT2	-41346
B71	B71_CP060331.1_Pyricularia_oryzae_strain_B71_chromosome_2	Triticum	ACE1	7432666	7438407	-	491531	492008	LTR-RT_2	LTR_RETRO5	-6946399
B71	B71_CP060331.1_Pyricularia_oryzae_strain_B71_chromosome_2	Triticum	ACE1	7432666	7438407	-	486796	486872	Occan(AB074754.1)_2688bp	Occan	-6951535
B71	B71_CP060331.1_Pyricularia_oryzae_strain_B71_chromosome_2	Triticum	ACE1	7432666	7438407	-	490810	491036	LTR-RT_2	LTR_RETRO5	-6947371
B71	B71_CP060331.1_Pyricularia_oryzae_strain_B71_chromosome_2	Triticum	ACE1	7432666	7438407	-	6750232	6756212	MGL(AF018033.1)_5977bp	MGL	-682195
B71	B71_CP060331.1_Pyricularia_oryzae_strain_B71_chromosome_2	Triticum	ACE1	7432666	7438407	-	492009	492458	LTR-RT_2	LTR_RETRO5	-6945949
B71	B71_CP060331.1_Pyricularia_oryzae_strain_B71_chromosome_2	Triticum	ACE1	7432666	7438407	-	53220	55047	POT3_(U60989.1)_1860bp	POT3	-7383360
B71	B71_CP060331.1_Pyricularia_oryzae_strain_B71_chromosome_2	Triticum	ACE1	7432666	7438407	-	7389542	7389761	LTR-RT_2	LTR_RETRO5	-48646
B71	B71_CP060331.1_Pyricularia_oryzae_strain_B71_chromosome_2	Triticum	ACE1	7432666	7438407	-	7396757	7396933	LTR-RT_8	LTR_MGL3	-41474
B71	B71_CP060331.1_Pyricularia_oryzae_strain_B71_chromosome_2	Triticum	ACE1	7432666	7438407	-	2275950	2278732	LTR-RT_6	LTR_Pyret	-5159675
B71	B71_CP060331.1_Pyricularia_oryzae_strain_B71_chromosome_2	Triticum	ACE1	7432666	7438407	-	47867	48035	LTR-RT_3	LTR_RETRO7	-7390372
B71	B71_CP060331.1_Pyricularia_oryzae_strain_B71_chromosome_2	Triticum	ACE1	7432666	7438407	-	2249613	2249777	POT3_(U60989.1)_1860bp	POT3	-5188630
B71	B71_CP060331.1_Pyricularia_oryzae_strain_B71_chromosome_2	Triticum	ACE1	7432666	7438407	-	2275547	2275950	LTR-RT_6	LTR_Pyret	-5162457
B71	B71_CP060331.1_Pyricularia_oryzae_strain_B71_chromosome_2	Triticum	ACE1	7432666	7438407	-	2279099	2279285	Grasshopper(M77661.1)_5233bp	Grasshopper	-5159122
B71	B71_CP060331.1_Pyricularia_oryzae_strain_B71_chromosome_2	Triticum	ACE1	7432666	7438407	-	40958	46046	MGL(AF018033.1)_5977bp	MGL	-7392361
B71	B71_CP060331.1_Pyricularia_oryzae_strain_B71_chromosome_2	Triticum	ACE1	7432666	7438407	-	6815864	6816974	LTR-RT_7	LTR_Pyret	-621433
B71	B71_CP060331.1_Pyricularia_oryzae_strain_B71_chromosome_2	Triticum	ACE1	7432666	7438407	-	7397060	7397256	LTR-RT_4	LTR_RETRO6	-41151
B71	B71_CP060331.1_Pyricularia_oryzae_strain_B71_chromosome_2	Triticum	ACE1	7432666	7438407	-	491036	491530	LTR-RT_2	LTR_RETRO5	-6946877
B71	B71_CP060331.1_Pyricularia_oryzae_strain_B71_chromosome_2	Triticum	ACE1	7432666	7438407	-	2418836	2420251	LTR-RT_7	LTR_Pyret	-5018156
B71	B71_CP060331.1_Pyricularia_oryzae_strain_B71_chromosome_2	Triticum	ACE1	7432666	7438407	-	490369	490809	LTR-RT_2	LTR_RETRO5	-6947598
B71	B71_CP060331.1_Pyricularia_oryzae_strain_B71_chromosome_2	Triticum	ACE1	7432666	7438407	-	46047	46522	LTR-RT_5	LTR_Pyret	-7391885
B71	B71_CP060331.1_Pyricularia_oryzae_strain_B71_chromosome_2	Triticum	ACE1	7432666	7438407	-	6815547	6815861	MGL(AF018033.1)_5977bp	MGL	-622546
B71	B71_CP060331.1_Pyricularia_oryzae_strain_B71_chromosome_2	Triticum	ACE1	7432666	7438407	-	40418	40958	LTR-RT_2	LTR_RETRO5	-7397449
B71	B71_CP060331.1_Pyricularia_oryzae_strain_B71_chromosome_2	Triticum	ACE1	7432666	7438407	-	2412221	2418202	LTR-RT_9	LTR_Pyret	-5020205
B71	B71_CP060331.1_Pyricularia_oryzae_strain_B71_chromosome_2	Triticum	ACE1	7432666	7438407	-	7390660	7396753	LTR-RT_3	LTR_RETRO7	-41654
DRR059886	DRR059886_NODE_214_length_60238_cov_19.382982	Triticum	ACE1	9463	15201	-	41798	41873	LTR-RT_7	LTR_Pyret	32335
DRR059886	DRR059886_NODE_214_length_60238_cov_19.382982	Triticum	ACE1	9463	15201	-	24	208	LTR-RT_6	LTR_Pyret	-14993
DRR059887	DRR059887_NODE_217_length_60385_cov_18.105934	Avena	ACE1	9600	15338	-	41938	42013	LTR-RT_7	LTR_Pyret	32338
DRR059887	DRR059887_NODE_217_length_60385_cov_18.105934	Avena	ACE1	9600	15338	-	1	345	LTR-RT_6	LTR_Pyret	-14993
DRR059888	DRR059888_NODE_143_length_74300_cov_21.380524	Eleusine	ACE1	35022	40757	+	74247	74299	POT2_(Z33638.1)_1862bp	POT2	33490
DRR079310	DRR079310_NODE_163_length_60459_cov_19.728651	Triticum	ACE1	9406	15144	-	1	151	LTR-RT_7	LTR_Pyret	-14993
DRR079310	DRR079310_NODE_163_length_60459_cov_19.728651	Triticum	ACE1	9406	15144	-	42031	42106	LTR-RT_7	LTR_Pyret	32625
DRR079311	DRR079311_NODE_77_length_67203_cov_15.809917	Triticum	ACE1	44987	50725	+	18312	18387	LTR-RT_7	LTR_Pyret	-26600
DRR079312	DRR079312_NODE_128_length_60241_cov_15.660345	Lolium	ACE1	45046	50784	+	60037	60221	LTR-RT_6	LTR_Pyret	9253
DRR079312	DRR079312_NODE_128_length_60241_cov_15.660345	Lolium	ACE1	45046	50784	+	18368	18443	LTR-RT_7	LTR_Pyret	-26603
DRR079314	DRR079314_NODE_81_length_84546_cov_18.124936	Urochloa	ACE1	33802	39543	-	65902	65978	LTR-RT_7	LTR_Pyret	32100
DRR342044	DRR342044_NODE_385_length_25490_cov_21.655206	Oryza	ACE1	7694	13432	-	1	125	MGL(AF018033.1)_5977bp	MGL	-13307
DRR342045	DRR342045_NODE_272_length_42864_cov_40.604839	Oryza	ACE1	17331	23069	-	1	240	LTR-RT_3	LTR_RETRO7	-22829
DRR342045	DRR342045_NODE_272_length_42864_cov_40.604839	Oryza	ACE1	17331	23069	-	9185	9759	MGL(AF018033.1)_5977bp	MGL	-13310
DRR342046	DRR342046_NODE_375_length_32924_cov_8.543678	Oryza	ACE1	7693	13431	-	1	121	MGL(AF018033.1)_5977bp	MGL	-13310
DRR342047	DRR342047_NODE_162_length_58546_cov_15.968486	Oryza	ACE1	45116	50854	+	58424	58545	MGL(AF018033.1)_5977bp	MGL	7570
DRR342047	DRR342047_NODE_162_length_58546_cov_15.968486	Oryza	ACE1	45116	50854	+	18389	18464	LTR-RT_7	LTR_Pyret	-26652
DRR342048	DRR342048_NODE_364_length_34266_cov_15.614107	Oryza	ACE1	20836	26574	+	34144	34265	MGL(AF018033.1)_5977bp	MGL	7570
DRR342049	DRR342049_NODE_376_length_32863_cov_21.611053	Oryza	ACE1	7643	13381	-	1	71	MGL(AF018033.1)_5977bp	MGL	-13310
DRR342050	DRR342050_NODE_378_length_32843_cov_14.673921	Oryza	ACE1	7693	13431	-	1	121	MGL(AF018033.1)_5977bp	MGL	-13310
DRR342051	DRR342051_NODE_364_length_32939_cov_13.779867	Oryza	ACE1	7692	13430	-	1	120	MGL(AF018033.1)_5977bp	MGL	-13310
DRR342052	DRR342052_NODE_369_length_32834_cov_17.331152	Oryza	ACE1	19404	25142	+	32712	32833	MGL(AF018033.1)_5977bp	MGL	7570
DRR445890	DRR445890_NODE_317_length_35197_cov_23.724943	Oryza	ACE1	7643	13381	-	1	71	MGL(AF018033.1)_5977bp	MGL	-13310
DRR445890	DRR445890_NODE_317_length_35197_cov_23.724943	Oryza	ACE1	7643	13381	-	35122	35196	POT3_(U60989.1)_1860bp	POT3	27479
DRR445891	DRR445891_NODE_474_length_25291_cov_15.058417	Oryza	ACE1	7693	13431	-	1	121	MGL(AF018033.1)_5977bp	MGL	-13310
DRR445892	DRR445892_NODE_169_length_58850_cov_17.465218	Oryza	ACE1	7694	13432	-	1	122	MGL(AF018033.1)_5977bp	MGL	-13310
DRR445892	DRR445892_NODE_169_length_58850_cov_17.465218	Oryza	ACE1	7694	13432	-	40278	40353	LTR-RT_7	LTR_Pyret	32584
DRR445893	DRR445893_NODE_294_length_39876_cov_13.391945	Oryza	ACE1	26496	32234	+	39804	39875	MGL(AF018033.1)_5977bp	MGL	7570
DRR445894	DRR445894_NODE_261_length_44813_cov_18.980821	Oryza	ACE1	31432	37170	+	161	2551	LTR-RT_9	LTR_Pyret	-28881
DRR445894	DRR445894_NODE_261_length_44813_cov_18.980821	Oryza	ACE1	31432	37170	+	3818	3906	LTR-RT_8	LTR_MGL3	-27526
DRR445894	DRR445894_NODE_261_length_44813_cov_18.980821	Oryza	ACE1	31432	37170	+	44737	44812	MGL(AF018033.1)_5977bp	MGL	7567
DRR445894	DRR445894_NODE_261_length_44813_cov_18.980821	Oryza	ACE1	31432	37170	+	1	156	LTR-RT_2	LTR_RETRO5	-31276
DRR445895	DRR445895_NODE_296_length_34172_cov_18.430972	Oryza	ACE1	7643	13381	-	1	71	MGL(AF018033.1)_5977bp	MGL	-13310
DRR445896	DRR445896_NODE_337_length_34963_cov_15.575009	Oryza	ACE1	7694	13432	-	1	122	MGL(AF018033.1)_5977bp	MGL	-13310
DRR445896	DRR445896_NODE_337_length_34963_cov_15.575009	Oryza	ACE1	7694	13432	-	34838	34962	POT2_(Z33638.1)_1862bp	POT2	27144
DRR445897	DRR445897_NODE_226_length_52580_cov_29.045221	Oryza	ACE1	7694	13432	-	40394	40469	LTR-RT_7	LTR_Pyret	32700
DRR445897	DRR445897_NODE_226_length_52580_cov_29.045221	Oryza	ACE1	7694	13432	-	1	125	MGL(AF018033.1)_5977bp	MGL	-13307
DRR445897	DRR445897_NODE_226_length_52580_cov_29.045221	Oryza	ACE1	7694	13432	-	50401	52579	LTR-RT_4	LTR_RETRO6	42707
DRR445898	DRR445898_NODE_145_length_76477_cov_32.283811	Oryza	ACE1	52970	58708	+	1	125	Mg-SINE_(U35313.1)_472bp	Mg-SINE	-52845
DRR445898	DRR445898_NODE_145_length_76477_cov_32.283811	Oryza	ACE1	52970	58708	+	66278	66852	MGL(AF018033.1)_5977bp	MGL	7570
DRR445898	DRR445898_NODE_145_length_76477_cov_32.283811	Oryza	ACE1	52970	58708	+	75798	76476	LTR-RT_3	LTR_RETRO7	17090
DRR445898	DRR445898_NODE_145_length_76477_cov_32.283811	Oryza	ACE1	52970	58708	+	25928	26003	LTR-RT_7	LTR_Pyret	-26967
DRR445899	DRR445899_NODE_360_length_26729_cov_14.987896	Oryza	ACE1	13298	19036	+	1	125	POT2_(Z33638.1)_1862bp	POT2	-13173
DRR445899	DRR445899_NODE_360_length_26729_cov_14.987896	Oryza	ACE1	13298	19036	+	26603	26728	MGL(AF018033.1)_5977bp	MGL	7567
EA18	EA18_CP091461.1_Pyricularia_oryzae_isolate_EA18_chromosome_4	Oryza	ACE1	4923430	4929168	-	4820352	4820807	LTR-RT_6	LTR_Pyret	-108361
EA18	EA18_CP091461.1_Pyricularia_oryzae_isolate_EA18_chromosome_4	Oryza	ACE1	4923430	4929168	-	5084125	5084509	LTR-RT_7	LTR_Pyret	160695
EA18	EA18_CP091461.1_Pyricularia_oryzae_isolate_EA18_chromosome_4	Oryza	ACE1	4923430	4929168	-	133796	133916	LTR-RT_7	LTR_Pyret	-4795252
EA18	EA18_CP091461.1_Pyricularia_oryzae_isolate_EA18_chromosome_4	Oryza	ACE1	4923430	4929168	-	4819292	4819765	Mg-SINE_(U35313.1)_472bp	Mg-SINE	-109403
EA18	EA18_CP091461.1_Pyricularia_oryzae_isolate_EA18_chromosome_4	Oryza	ACE1	4923430	4929168	-	5078800	5082901	MGL(AF018033.1)_5977bp	MGL	155370
EA18	EA18_CP091461.1_Pyricularia_oryzae_isolate_EA18_chromosome_4	Oryza	ACE1	4923430	4929168	-	857125	864592	LTR-RT_2	LTR_RETRO5	-4064576
EA18	EA18_CP091461.1_Pyricularia_oryzae_isolate_EA18_chromosome_4	Oryza	ACE1	4923430	4929168	-	132354	133902	MGL(AF018033.1)_5977bp	MGL	-4795266
EA18	EA18_CP091461.1_Pyricularia_oryzae_isolate_EA18_chromosome_4	Oryza	ACE1	4923430	4929168	-	126695	128554	POT3_(U60989.1)_1860bp	POT3	-4800614
EA18	EA18_CP091461.1_Pyricularia_oryzae_isolate_EA18_chromosome_4	Oryza	ACE1	4923430	4929168	-	166985	172962	MGL(AF018033.1)_5977bp	MGL	-4756206
EA18	EA18_CP091461.1_Pyricularia_oryzae_isolate_EA18_chromosome_4	Oryza	ACE1	4923430	4929168	-	143757	145615	POT3_(U60989.1)_1860bp	POT3	-4783553
EA18	EA18_CP091461.1_Pyricularia_oryzae_isolate_EA18_chromosome_4	Oryza	ACE1	4923430	4929168	-	124458	126316	POT2_(Z33638.1)_1862bp	POT2	-4802852
EA18	EA18_CP091461.1_Pyricularia_oryzae_isolate_EA18_chromosome_4	Oryza	ACE1	4923430	4929168	-	146557	152662	LTR-RT_3	LTR_RETRO7	-4776506
EA18	EA18_CP091461.1_Pyricularia_oryzae_isolate_EA18_chromosome_4	Oryza	ACE1	4923430	4929168	-	4811176	4812574	MGL(AF018033.1)_5977bp	MGL	-116594
EA18	EA18_CP091461.1_Pyricularia_oryzae_isolate_EA18_chromosome_4	Oryza	ACE1	4923430	4929168	-	277516	277988	Mg-SINE_(U35313.1)_472bp	Mg-SINE	-4651180
EA18	EA18_CP091461.1_Pyricularia_oryzae_isolate_EA18_chromosome_4	Oryza	ACE1	4923430	4929168	-	4821077	4821458	LTR-RT_7	LTR_Pyret	-107710
EA18	EA18_CP091461.1_Pyricularia_oryzae_isolate_EA18_chromosome_4	Oryza	ACE1	4923430	4929168	-	4805717	4805870	LTR-RT_8	LTR_MGL3	-123298
EA18	EA18_CP091461.1_Pyricularia_oryzae_isolate_EA18_chromosome_4	Oryza	ACE1	4923430	4929168	-	4822237	4823186	LTR-RT_4	LTR_RETRO6	-105982
EA18	EA18_CP091461.1_Pyricularia_oryzae_isolate_EA18_chromosome_4	Oryza	ACE1	4923430	4929168	-	118335	118808	Mg-SINE_(U35313.1)_472bp	Mg-SINE	-4810360
EA18	EA18_CP091461.1_Pyricularia_oryzae_isolate_EA18_chromosome_4	Oryza	ACE1	4923430	4929168	-	4421214	4421687	Mg-SINE_(U35313.1)_472bp	Mg-SINE	-507481
EA18	EA18_CP091461.1_Pyricularia_oryzae_isolate_EA18_chromosome_4	Oryza	ACE1	4923430	4929168	-	5162821	5168464	LTR-RT_1	LTR_Maggy	239391
EA18	EA18_CP091461.1_Pyricularia_oryzae_isolate_EA18_chromosome_4	Oryza	ACE1	4923430	4929168	-	829225	829423	Grasshopper(M77661.1)_5233bp	Grasshopper	-4099745
EA18	EA18_CP091461.1_Pyricularia_oryzae_isolate_EA18_chromosome_4	Oryza	ACE1	4923430	4929168	-	4823163	4826354	LTR-RT_4	LTR_RETRO6	-102814
EA18	EA18_CP091461.1_Pyricularia_oryzae_isolate_EA18_chromosome_4	Oryza	ACE1	4923430	4929168	-	4827518	4827581	LTR-RT_5	LTR_Pyret	-101587
EA18	EA18_CP091461.1_Pyricularia_oryzae_isolate_EA18_chromosome_4	Oryza	ACE1	4923430	4929168	-	849463	849968	LTR-RT_2	LTR_RETRO5	-4079200
EA18	EA18_CP091461.1_Pyricularia_oryzae_isolate_EA18_chromosome_4	Oryza	ACE1	4923430	4929168	-	4556487	4562108	MGL(AF018033.1)_5977bp	MGL	-367060
EA18	EA18_CP091461.1_Pyricularia_oryzae_isolate_EA18_chromosome_4	Oryza	ACE1	4923430	4929168	-	829424	829604	LTR-RT_2	LTR_RETRO5	-4099564
EA18	EA18_CP091461.1_Pyricularia_oryzae_isolate_EA18_chromosome_4	Oryza	ACE1	4923430	4929168	-	5330426	5336285	LTR-RT_4	LTR_RETRO6	406996
EA18	EA18_CP091461.1_Pyricularia_oryzae_isolate_EA18_chromosome_4	Oryza	ACE1	4923430	4929168	-	5336317	5336559	LTR-RT_6	LTR_Pyret	412887
EA18	EA18_CP091461.1_Pyricularia_oryzae_isolate_EA18_chromosome_4	Oryza	ACE1	4923430	4929168	-	4827570	4827746	LTR-RT_7	LTR_Pyret	-101422
EA18	EA18_CP091461.1_Pyricularia_oryzae_isolate_EA18_chromosome_4	Oryza	ACE1	4923430	4929168	-	5169149	5169358	LTR-RT_3	LTR_RETRO7	245719
EA18	EA18_CP091461.1_Pyricularia_oryzae_isolate_EA18_chromosome_4	Oryza	ACE1	4923430	4929168	-	5169495	5169752	LTR-RT_1	LTR_Maggy	246065
EA18	EA18_CP091461.1_Pyricularia_oryzae_isolate_EA18_chromosome_4	Oryza	ACE1	4923430	4929168	-	5171003	5173399	LTR-RT_2	LTR_RETRO5	247573
EA18	EA18_CP091461.1_Pyricularia_oryzae_isolate_EA18_chromosome_4	Oryza	ACE1	4923430	4929168	-	118703	118823	LTR-RT_7	LTR_Pyret	-4810345
EA18	EA18_CP091461.1_Pyricularia_oryzae_isolate_EA18_chromosome_4	Oryza	ACE1	4923430	4929168	-	317795	318249	LTR-RT_7	LTR_Pyret	-4610919
EA18	EA18_CP091461.1_Pyricularia_oryzae_isolate_EA18_chromosome_4	Oryza	ACE1	4923430	4929168	-	84039	85898	POT2_(Z33638.1)_1862bp	POT2	-4843270
EA18	EA18_CP091461.1_Pyricularia_oryzae_isolate_EA18_chromosome_4	Oryza	ACE1	4923430	4929168	-	326461	328317	POT3_(U60989.1)_1860bp	POT3	-4600851
EA18	EA18_CP091461.1_Pyricularia_oryzae_isolate_EA18_chromosome_4	Oryza	ACE1	4923430	4929168	-	342062	343910	POT2_(Z33638.1)_1862bp	POT2	-4585258
EA18	EA18_CP091461.1_Pyricularia_oryzae_isolate_EA18_chromosome_4	Oryza	ACE1	4923430	4929168	-	5375635	5378323	Occan(AB074754.1)_2688bp	Occan	452205
EA18	EA18_CP091461.1_Pyricularia_oryzae_isolate_EA18_chromosome_4	Oryza	ACE1	4923430	4929168	-	4562109	4562558	LTR-RT_6	LTR_Pyret	-366610
EA18	EA18_CP091461.1_Pyricularia_oryzae_isolate_EA18_chromosome_4	Oryza	ACE1	4923430	4929168	-	4562559	4562921	MGL(AF018033.1)_5977bp	MGL	-366247
EA18	EA18_CP091461.1_Pyricularia_oryzae_isolate_EA18_chromosome_4	Oryza	ACE1	4923430	4929168	-	4580203	4581069	MGL(AF018033.1)_5977bp	MGL	-348099
EA18	EA18_CP091461.1_Pyricularia_oryzae_isolate_EA18_chromosome_4	Oryza	ACE1	4923430	4929168	-	5173392	5173650	LTR-RT_1	LTR_Maggy	249962
EA18	EA18_CP091461.1_Pyricularia_oryzae_isolate_EA18_chromosome_4	Oryza	ACE1	4923430	4929168	-	82013	83872	POT2_(Z33638.1)_1862bp	POT2	-4845296
EA18	EA18_CP091461.1_Pyricularia_oryzae_isolate_EA18_chromosome_4	Oryza	ACE1	4923430	4929168	-	5329932	5330425	LTR-RT_7	LTR_Pyret	406502
EA18	EA18_CP091461.1_Pyricularia_oryzae_isolate_EA18_chromosome_4	Oryza	ACE1	4923430	4929168	-	371422	377518	LTR-RT_3	LTR_RETRO7	-4551650
EA18	EA18_CP091461.1_Pyricularia_oryzae_isolate_EA18_chromosome_4	Oryza	ACE1	4923430	4929168	-	4803162	4804875	LTR-RT_10	LTR_Pyret	-124293
EA18	EA18_CP091461.1_Pyricularia_oryzae_isolate_EA18_chromosome_4	Oryza	ACE1	4923430	4929168	-	377825	378272	LTR-RT_7	LTR_Pyret	-4550896
EA18	EA18_CP091461.1_Pyricularia_oryzae_isolate_EA18_chromosome_4	Oryza	ACE1	4923430	4929168	-	378273	378932	LTR-RT_6	LTR_Pyret	-4550236
EA18	EA18_CP091461.1_Pyricularia_oryzae_isolate_EA18_chromosome_4	Oryza	ACE1	4923430	4929168	-	378933	379084	LTR-RT_2	LTR_RETRO5	-4550084
EA18	EA18_CP091461.1_Pyricularia_oryzae_isolate_EA18_chromosome_4	Oryza	ACE1	4923430	4929168	-	377594	377824	LTR-RT_6	LTR_Pyret	-4551344
EA18	EA18_CP091461.1_Pyricularia_oryzae_isolate_EA18_chromosome_4	Oryza	ACE1	4923430	4929168	-	4590311	4590784	Mg-SINE_(U35313.1)_472bp	Mg-SINE	-338384
EA18	EA18_CP091461.1_Pyricularia_oryzae_isolate_EA18_chromosome_4	Oryza	ACE1	4923430	4929168	-	5173837	5179464	LTR-RT_1	LTR_Maggy	250407
EA18	EA18_CP091461.1_Pyricularia_oryzae_isolate_EA18_chromosome_4	Oryza	ACE1	4923430	4929168	-	5180533	5182927	LTR-RT_2	LTR_RETRO5	257103
EA18	EA18_CP091461.1_Pyricularia_oryzae_isolate_EA18_chromosome_4	Oryza	ACE1	4923430	4929168	-	379072	379240	LTR-RT_2	LTR_RETRO5	-4549928
EA18	EA18_CP091461.1_Pyricularia_oryzae_isolate_EA18_chromosome_4	Oryza	ACE1	4923430	4929168	-	4801343	4803161	LTR-RT_7	LTR_Pyret	-126007
EA18	EA18_CP091461.1_Pyricularia_oryzae_isolate_EA18_chromosome_4	Oryza	ACE1	4923430	4929168	-	5220712	5226686	MGL(AF018033.1)_5977bp	MGL	297282
EA18	EA18_CP091461.1_Pyricularia_oryzae_isolate_EA18_chromosome_4	Oryza	ACE1	4923430	4929168	-	4651538	4653395	POT2_(Z33638.1)_1862bp	POT2	-275773
EA18	EA18_CP091461.1_Pyricularia_oryzae_isolate_EA18_chromosome_4	Oryza	ACE1	4923430	4929168	-	200544	201016	Mg-SINE_(U35313.1)_472bp	Mg-SINE	-4728152
EA18	EA18_CP091461.1_Pyricularia_oryzae_isolate_EA18_chromosome_4	Oryza	ACE1	4923430	4929168	-	258735	260567	POT2_(Z33638.1)_1862bp	POT2	-4668601
EA18	EA18_CP091461.1_Pyricularia_oryzae_isolate_EA18_chromosome_4	Oryza	ACE1	4923430	4929168	-	262691	262797	LTR-RT_7	LTR_Pyret	-4666371
EA18	EA18_CP091461.1_Pyricularia_oryzae_isolate_EA18_chromosome_4	Oryza	ACE1	4923430	4929168	-	263167	263641	LTR-RT_9	LTR_Pyret	-4665527
EA18	EA18_CP091461.1_Pyricularia_oryzae_isolate_EA18_chromosome_4	Oryza	ACE1	4923430	4929168	-	4604932	4605147	LTR-RT_3	LTR_RETRO7	-324021
EA18	EA18_CP091461.1_Pyricularia_oryzae_isolate_EA18_chromosome_4	Oryza	ACE1	4923430	4929168	-	279867	281726	POT3_(U60989.1)_1860bp	POT3	-4647442
EA18	EA18_CP091461.1_Pyricularia_oryzae_isolate_EA18_chromosome_4	Oryza	ACE1	4923430	4929168	-	379241	385169	LTR-RT_3	LTR_RETRO7	-4543999
EA18	EA18_CP091461.1_Pyricularia_oryzae_isolate_EA18_chromosome_4	Oryza	ACE1	4923430	4929168	-	4590777	4594589	LTR-RT_1	LTR_Maggy	-334579
EA18	EA18_CP091461.1_Pyricularia_oryzae_isolate_EA18_chromosome_4	Oryza	ACE1	4923430	4929168	-	4595164	4595348	POT2_(Z33638.1)_1862bp	POT2	-333820
EA18	EA18_CP091461.1_Pyricularia_oryzae_isolate_EA18_chromosome_4	Oryza	ACE1	4923430	4929168	-	843799	844548	Occan(AB074754.1)_2688bp	Occan	-4084620
EA18	EA18_CP091461.1_Pyricularia_oryzae_isolate_EA18_chromosome_4	Oryza	ACE1	4923430	4929168	-	314807	316667	POT3_(U60989.1)_1860bp	POT3	-4612501
EA18	EA18_CP091461.1_Pyricularia_oryzae_isolate_EA18_chromosome_4	Oryza	ACE1	4923430	4929168	-	4648105	4649964	POT2_(Z33638.1)_1862bp	POT2	-279204
EA18	EA18_CP091461.1_Pyricularia_oryzae_isolate_EA18_chromosome_4	Oryza	ACE1	4923430	4929168	-	369004	371421	LTR-RT_2	LTR_RETRO5	-4557747
EA18	EA18_CP091461.1_Pyricularia_oryzae_isolate_EA18_chromosome_4	Oryza	ACE1	4923430	4929168	-	547308	547646	Mg-SINE_(U35313.1)_472bp	Mg-SINE	-4381522
EA18	EA18_CP091461.1_Pyricularia_oryzae_isolate_EA18_chromosome_4	Oryza	ACE1	4923430	4929168	-	4675414	4675875	LTR-RT_6	LTR_Pyret	-253293
EA18	EA18_CP091461.1_Pyricularia_oryzae_isolate_EA18_chromosome_4	Oryza	ACE1	4923430	4929168	-	4692890	4694750	POT2_(Z33638.1)_1862bp	POT2	-234418
EA18	EA18_CP091461.1_Pyricularia_oryzae_isolate_EA18_chromosome_4	Oryza	ACE1	4923430	4929168	-	352627	353583	LTR-RT_6	LTR_Pyret	-4575585
EA18	EA18_CP091461.1_Pyricularia_oryzae_isolate_EA18_chromosome_4	Oryza	ACE1	4923430	4929168	-	353584	354121	LTR-RT_2	LTR_RETRO5	-4575047
EA18	EA18_CP091461.1_Pyricularia_oryzae_isolate_EA18_chromosome_4	Oryza	ACE1	4923430	4929168	-	354121	354670	LTR-RT_2	LTR_RETRO5	-4574498
EA18	EA18_CP091461.1_Pyricularia_oryzae_isolate_EA18_chromosome_4	Oryza	ACE1	4923430	4929168	-	354671	357261	LTR-RT_1	LTR_Maggy	-4571907
EA18	EA18_CP091461.1_Pyricularia_oryzae_isolate_EA18_chromosome_4	Oryza	ACE1	4923430	4929168	-	385205	385413	LTR-RT_3	LTR_RETRO7	-4543755
EA18	EA18_CP091461.1_Pyricularia_oryzae_isolate_EA18_chromosome_4	Oryza	ACE1	4923430	4929168	-	385414	385762	LTR-RT_6	LTR_Pyret	-4543406
EA18	EA18_CP091461.1_Pyricularia_oryzae_isolate_EA18_chromosome_4	Oryza	ACE1	4923430	4929168	-	4595349	4597207	POT3_(U60989.1)_1860bp	POT3	-331961
EA18	EA18_CP091461.1_Pyricularia_oryzae_isolate_EA18_chromosome_4	Oryza	ACE1	4923430	4929168	-	5182928	5188578	LTR-RT_1	LTR_Maggy	259498
EA18	EA18_CP091461.1_Pyricularia_oryzae_isolate_EA18_chromosome_4	Oryza	ACE1	4923430	4929168	-	4800866	4801338	Mg-SINE_(U35313.1)_472bp	Mg-SINE	-127830
EA18	EA18_CP091461.1_Pyricularia_oryzae_isolate_EA18_chromosome_4	Oryza	ACE1	4923430	4929168	-	4600129	4600242	LTR-RT_8	LTR_MGL3	-328926
EA18	EA18_CP091461.1_Pyricularia_oryzae_isolate_EA18_chromosome_4	Oryza	ACE1	4923430	4929168	-	823949	824307	LTR-RT_2	LTR_RETRO5	-4104861
EA18	EA18_CP091461.1_Pyricularia_oryzae_isolate_EA18_chromosome_4	Oryza	ACE1	4923430	4929168	-	824303	829229	LTR-RT_2	LTR_RETRO5	-4099939
EA18	EA18_CP091461.1_Pyricularia_oryzae_isolate_EA18_chromosome_4	Oryza	ACE1	4923430	4929168	-	5060806	5061001	POT2_(Z33638.1)_1862bp	POT2	137376
EA18	EA18_CP091461.1_Pyricularia_oryzae_isolate_EA18_chromosome_4	Oryza	ACE1	4923430	4929168	-	5078784	5078906	LTR-RT_7	LTR_Pyret	155354
EA18	EA18_CP091461.1_Pyricularia_oryzae_isolate_EA18_chromosome_4	Oryza	ACE1	4923430	4929168	-	5501301	5503163	MGL(AF018033.1)_5977bp	MGL	577871
EA18	EA18_CP091461.1_Pyricularia_oryzae_isolate_EA18_chromosome_4	Oryza	ACE1	4923430	4929168	-	5504245	5506104	POT3_(U60989.1)_1860bp	POT3	580815
EA18	EA18_CP091461.1_Pyricularia_oryzae_isolate_EA18_chromosome_4	Oryza	ACE1	4923430	4929168	-	5506696	5507003	POT3_(U60989.1)_1860bp	POT3	583266
EA18	EA18_CP091461.1_Pyricularia_oryzae_isolate_EA18_chromosome_4	Oryza	ACE1	4923430	4929168	-	5507005	5507215	LTR-RT_3	LTR_RETRO7	583575
EA18	EA18_CP091461.1_Pyricularia_oryzae_isolate_EA18_chromosome_4	Oryza	ACE1	4923430	4929168	-	5507209	5507451	MGL(AF018033.1)_5977bp	MGL	583779
EA18	EA18_CP091461.1_Pyricularia_oryzae_isolate_EA18_chromosome_4	Oryza	ACE1	4923430	4929168	-	386423	386543	LTR-RT_7	LTR_Pyret	-4542625
EA18	EA18_CP091461.1_Pyricularia_oryzae_isolate_EA18_chromosome_4	Oryza	ACE1	4923430	4929168	-	312456	312928	Mg-SINE_(U35313.1)_472bp	Mg-SINE	-4616240
EA18	EA18_CP091461.1_Pyricularia_oryzae_isolate_EA18_chromosome_4	Oryza	ACE1	4923430	4929168	-	4597208	4598853	POT2_(Z33638.1)_1862bp	POT2	-330315
EA18	EA18_CP091461.1_Pyricularia_oryzae_isolate_EA18_chromosome_4	Oryza	ACE1	4923430	4929168	-	546199	547305	LTR-RT_7	LTR_Pyret	-4381863
EA18	EA18_CP091461.1_Pyricularia_oryzae_isolate_EA18_chromosome_4	Oryza	ACE1	4923430	4929168	-	874608	874988	Grasshopper(M77661.1)_5233bp	Grasshopper	-4054180
EA18	EA18_CP091461.1_Pyricularia_oryzae_isolate_EA18_chromosome_4	Oryza	ACE1	4923430	4929168	-	875119	875325	LTR-RT_3	LTR_RETRO7	-4053843
EA18	EA18_CP091461.1_Pyricularia_oryzae_isolate_EA18_chromosome_4	Oryza	ACE1	4923430	4929168	-	878975	884621	LTR-RT_1	LTR_Maggy	-4044547
EA18	EA18_CP091461.1_Pyricularia_oryzae_isolate_EA18_chromosome_4	Oryza	ACE1	4923430	4929168	-	885845	886101	LTR-RT_1	LTR_Maggy	-4043067
EA18	EA18_CP091461.1_Pyricularia_oryzae_isolate_EA18_chromosome_4	Oryza	ACE1	4923430	4929168	-	886882	887418	LTR-RT_2	LTR_RETRO5	-4041750
EA18	EA18_CP091461.1_Pyricularia_oryzae_isolate_EA18_chromosome_4	Oryza	ACE1	4923430	4929168	-	273346	273800	LTR-RT_7	LTR_Pyret	-4655368
EA18	EA18_CP091461.1_Pyricularia_oryzae_isolate_EA18_chromosome_4	Oryza	ACE1	4923430	4929168	-	5436451	5442424	MGL(AF018033.1)_5977bp	MGL	513021
EA18	EA18_CP091461.1_Pyricularia_oryzae_isolate_EA18_chromosome_4	Oryza	ACE1	4923430	4929168	-	282130	282322	LTR-RT_4	LTR_RETRO6	-4646846
EA18	EA18_CP091461.1_Pyricularia_oryzae_isolate_EA18_chromosome_4	Oryza	ACE1	4923430	4929168	-	282545	288467	LTR-RT_3	LTR_RETRO7	-4640701
EA18	EA18_CP091461.1_Pyricularia_oryzae_isolate_EA18_chromosome_4	Oryza	ACE1	4923430	4929168	-	5508385	5508601	LTR-RT_3	LTR_RETRO7	584955
EA18	EA18_CP091461.1_Pyricularia_oryzae_isolate_EA18_chromosome_4	Oryza	ACE1	4923430	4929168	-	386437	390961	MGL(AF018033.1)_5977bp	MGL	-4538207
EA18	EA18_CP091461.1_Pyricularia_oryzae_isolate_EA18_chromosome_4	Oryza	ACE1	4923430	4929168	-	4641868	4643728	POT2_(Z33638.1)_1862bp	POT2	-285440
EA18	EA18_CP091461.1_Pyricularia_oryzae_isolate_EA18_chromosome_4	Oryza	ACE1	4923430	4929168	-	61	639	LTR-RT_1	LTR_Maggy	-4928529
EA18	EA18_CP091461.1_Pyricularia_oryzae_isolate_EA18_chromosome_4	Oryza	ACE1	4923430	4929168	-	5450975	5451162	LTR-RT_2	LTR_RETRO5	527545
EA18	EA18_CP091461.1_Pyricularia_oryzae_isolate_EA18_chromosome_4	Oryza	ACE1	4923430	4929168	-	5451163	5451375	LTR-RT_8	LTR_MGL3	527733
EA18	EA18_CP091461.1_Pyricularia_oryzae_isolate_EA18_chromosome_4	Oryza	ACE1	4923430	4929168	-	5451878	5452073	MGL(AF018033.1)_5977bp	MGL	528448
EA18	EA18_CP091461.1_Pyricularia_oryzae_isolate_EA18_chromosome_4	Oryza	ACE1	4923430	4929168	-	5452109	5452339	LTR-RT_8	LTR_MGL3	528679
EA18	EA18_CP091461.1_Pyricularia_oryzae_isolate_EA18_chromosome_4	Oryza	ACE1	4923430	4929168	-	4697890	4699739	POT2_(Z33638.1)_1862bp	POT2	-229429
EA18	EA18_CP091461.1_Pyricularia_oryzae_isolate_EA18_chromosome_4	Oryza	ACE1	4923430	4929168	-	4719432	4721290	POT2_(Z33638.1)_1862bp	POT2	-207878
EA18	EA18_CP091461.1_Pyricularia_oryzae_isolate_EA18_chromosome_4	Oryza	ACE1	4923430	4929168	-	4723431	4723818	LTR-RT_2	LTR_RETRO5	-205350
EA18	EA18_CP091461.1_Pyricularia_oryzae_isolate_EA18_chromosome_4	Oryza	ACE1	4923430	4929168	-	4723818	4724010	LTR-RT_4	LTR_RETRO6	-205158
EA18	EA18_CP091461.1_Pyricularia_oryzae_isolate_EA18_chromosome_4	Oryza	ACE1	4923430	4929168	-	4788947	4789137	LTR-RT_3	LTR_RETRO7	-140031
EA18	EA18_CP091461.1_Pyricularia_oryzae_isolate_EA18_chromosome_4	Oryza	ACE1	4923430	4929168	-	4789205	4789505	LTR-RT_2	LTR_RETRO5	-139663
EA18	EA18_CP091461.1_Pyricularia_oryzae_isolate_EA18_chromosome_4	Oryza	ACE1	4923430	4929168	-	864591	864783	Grasshopper(M77661.1)_5233bp	Grasshopper	-4064385
EA18	EA18_CP091461.1_Pyricularia_oryzae_isolate_EA18_chromosome_4	Oryza	ACE1	4923430	4929168	-	865534	866070	LTR-RT_2	LTR_RETRO5	-4063098
EA18	EA18_CP091461.1_Pyricularia_oryzae_isolate_EA18_chromosome_4	Oryza	ACE1	4923430	4929168	-	866340	873710	LTR-RT_9	LTR_Pyret	-4055458
EA18	EA18_CP091461.1_Pyricularia_oryzae_isolate_EA18_chromosome_4	Oryza	ACE1	4923430	4929168	-	363372	369003	LTR-RT_1	LTR_Maggy	-4560165
EA18	EA18_CP091461.1_Pyricularia_oryzae_isolate_EA18_chromosome_4	Oryza	ACE1	4923430	4929168	-	3287159	3289019	POT2_(Z33638.1)_1862bp	POT2	-1640149
EA18	EA18_CP091461.1_Pyricularia_oryzae_isolate_EA18_chromosome_4	Oryza	ACE1	4923430	4929168	-	3366831	3369519	Occan(AB074754.1)_2688bp	Occan	-1559649
EA18	EA18_CP091461.1_Pyricularia_oryzae_isolate_EA18_chromosome_4	Oryza	ACE1	4923430	4929168	-	3659276	3661964	Occan(AB074754.1)_2688bp	Occan	-1267204
EA18	EA18_CP091461.1_Pyricularia_oryzae_isolate_EA18_chromosome_4	Oryza	ACE1	4923430	4929168	-	3866532	3868387	POT2_(Z33638.1)_1862bp	POT2	-1060781
EA18	EA18_CP091461.1_Pyricularia_oryzae_isolate_EA18_chromosome_4	Oryza	ACE1	4923430	4929168	-	5498607	5500184	POT3_(U60989.1)_1860bp	POT3	575177
EA18	EA18_CP091461.1_Pyricularia_oryzae_isolate_EA18_chromosome_4	Oryza	ACE1	4923430	4929168	-	5500192	5501298	LTR-RT_7	LTR_Pyret	576762
EA18	EA18_CP091461.1_Pyricularia_oryzae_isolate_EA18_chromosome_4	Oryza	ACE1	4923430	4929168	-	4604829	4604931	LTR-RT_4	LTR_RETRO6	-324237
EA18	EA18_CP091461.1_Pyricularia_oryzae_isolate_EA18_chromosome_4	Oryza	ACE1	4923430	4929168	-	4867198	4869509	MGL(AF018033.1)_5977bp	MGL	-59659
EA18	EA18_CP091461.1_Pyricularia_oryzae_isolate_EA18_chromosome_4	Oryza	ACE1	4923430	4929168	-	5446114	5446584	Mg-SINE_(U35313.1)_472bp	Mg-SINE	522684
EA18	EA18_CP091461.1_Pyricularia_oryzae_isolate_EA18_chromosome_4	Oryza	ACE1	4923430	4929168	-	288505	288717	LTR-RT_3	LTR_RETRO7	-4640451
EA18	EA18_CP091461.1_Pyricularia_oryzae_isolate_EA18_chromosome_4	Oryza	ACE1	4923430	4929168	-	5508606	5508753	POT3_(U60989.1)_1860bp	POT3	585176
EA18	EA18_CP091461.1_Pyricularia_oryzae_isolate_EA18_chromosome_4	Oryza	ACE1	4923430	4929168	-	5449906	5450114	LTR-RT_3	LTR_RETRO7	526476
EA18	EA18_CP091461.1_Pyricularia_oryzae_isolate_EA18_chromosome_4	Oryza	ACE1	4923430	4929168	-	5509772	5509922	LTR-RT_3	LTR_RETRO7	586342
EA18	EA18_CP091461.1_Pyricularia_oryzae_isolate_EA18_chromosome_4	Oryza	ACE1	4923430	4929168	-	5509923	5510130	LTR-RT_3	LTR_RETRO7	586493
EA18	EA18_CP091461.1_Pyricularia_oryzae_isolate_EA18_chromosome_4	Oryza	ACE1	4923430	4929168	-	172856	172975	LTR-RT_7	LTR_Pyret	-4756193
EA18	EA18_CP091461.1_Pyricularia_oryzae_isolate_EA18_chromosome_4	Oryza	ACE1	4923430	4929168	-	4600353	4600809	LTR-RT_5	LTR_Pyret	-328359
EA18	EA18_CP091461.1_Pyricularia_oryzae_isolate_EA18_chromosome_4	Oryza	ACE1	4923430	4929168	-	4601483	4601955	Mg-SINE_(U35313.1)_472bp	Mg-SINE	-327213
EA18	EA18_CP091461.1_Pyricularia_oryzae_isolate_EA18_chromosome_4	Oryza	ACE1	4923430	4929168	-	4603172	4603368	Grasshopper(M77661.1)_5233bp	Grasshopper	-325800
EA18	EA18_CP091461.1_Pyricularia_oryzae_isolate_EA18_chromosome_4	Oryza	ACE1	4923430	4929168	-	1354114	1359744	LTR-RT_1	LTR_Maggy	-3569424
EA18	EA18_CP091461.1_Pyricularia_oryzae_isolate_EA18_chromosome_4	Oryza	ACE1	4923430	4929168	-	5452884	5453012	POT3_(U60989.1)_1860bp	POT3	529454
EA18	EA18_CP091461.1_Pyricularia_oryzae_isolate_EA18_chromosome_4	Oryza	ACE1	4923430	4929168	-	5454143	5454615	Mg-SINE_(U35313.1)_472bp	Mg-SINE	530713
EA18	EA18_CP091461.1_Pyricularia_oryzae_isolate_EA18_chromosome_4	Oryza	ACE1	4923430	4929168	-	4728470	4728702	LTR-RT_6	LTR_Pyret	-200466
EA18	EA18_CP091461.1_Pyricularia_oryzae_isolate_EA18_chromosome_4	Oryza	ACE1	4923430	4929168	-	4736170	4736601	LTR-RT_10	LTR_Pyret	-192567
EA18	EA18_CP091461.1_Pyricularia_oryzae_isolate_EA18_chromosome_4	Oryza	ACE1	4923430	4929168	-	288630	288739	LTR-RT_4	LTR_RETRO6	-4640429
EA18	EA18_CP091461.1_Pyricularia_oryzae_isolate_EA18_chromosome_4	Oryza	ACE1	4923430	4929168	-	5508758	5508969	LTR-RT_8	LTR_MGL3	585328
EA18	EA18_CP091461.1_Pyricularia_oryzae_isolate_EA18_chromosome_4	Oryza	ACE1	4923430	4929168	-	4885184	4885380	LTR-RT_4	LTR_RETRO6	-43788
EA18	EA18_CP091461.1_Pyricularia_oryzae_isolate_EA18_chromosome_4	Oryza	ACE1	4923430	4929168	-	4894036	4895892	POT2_(Z33638.1)_1862bp	POT2	-33276
EA18	EA18_CP091461.1_Pyricularia_oryzae_isolate_EA18_chromosome_4	Oryza	ACE1	4923430	4929168	-	4904067	4904540	Mg-SINE_(U35313.1)_472bp	Mg-SINE	-24628
EA18	EA18_CP091461.1_Pyricularia_oryzae_isolate_EA18_chromosome_4	Oryza	ACE1	4923430	4929168	-	4913430	4914004	MGL(AF018033.1)_5977bp	MGL	-15164
EA18	EA18_CP091461.1_Pyricularia_oryzae_isolate_EA18_chromosome_4	Oryza	ACE1	4923430	4929168	-	547541	547670	LTR-RT_7	LTR_Pyret	-4381498
EA18	EA18_CP091461.1_Pyricularia_oryzae_isolate_EA18_chromosome_4	Oryza	ACE1	4923430	4929168	-	5452477	5452674	LTR-RT_8	LTR_MGL3	529047
EA18	EA18_CP091461.1_Pyricularia_oryzae_isolate_EA18_chromosome_4	Oryza	ACE1	4923430	4929168	-	5452675	5452886	LTR-RT_3	LTR_RETRO7	529245
EA18	EA18_CP091461.1_Pyricularia_oryzae_isolate_EA18_chromosome_4	Oryza	ACE1	4923430	4929168	-	4604032	4604787	POT3_(U60989.1)_1860bp	POT3	-324381
EA18	EA18_CP091461.1_Pyricularia_oryzae_isolate_EA18_chromosome_4	Oryza	ACE1	4923430	4929168	-	5523488	5527332	LTR-RT_6	LTR_Pyret	600058
EA18	EA18_CP091461.1_Pyricularia_oryzae_isolate_EA18_chromosome_4	Oryza	ACE1	4923430	4929168	-	1945903	1946620	LTR-RT_2	LTR_RETRO5	-2982548
EA18	EA18_CP091461.1_Pyricularia_oryzae_isolate_EA18_chromosome_4	Oryza	ACE1	4923430	4929168	-	4881373	4881825	LTR-RT_6	LTR_Pyret	-47343
EA18	EA18_CP091461.1_Pyricularia_oryzae_isolate_EA18_chromosome_4	Oryza	ACE1	4923430	4929168	-	4789506	4789590	LTR-RT_5	LTR_Pyret	-139578
EA18	EA18_CP091461.1_Pyricularia_oryzae_isolate_EA18_chromosome_4	Oryza	ACE1	4923430	4929168	-	4789591	4795891	LTR-RT_8	LTR_MGL3	-133277
EA18	EA18_CP091461.1_Pyricularia_oryzae_isolate_EA18_chromosome_4	Oryza	ACE1	4923430	4929168	-	4795892	4800865	LTR-RT_6	LTR_Pyret	-128303
EA18	EA18_CP091461.1_Pyricularia_oryzae_isolate_EA18_chromosome_4	Oryza	ACE1	4923430	4929168	-	3220964	3222816	POT2_(Z33638.1)_1862bp	POT2	-1706352
EA18	EA18_CP091461.1_Pyricularia_oryzae_isolate_EA18_chromosome_4	Oryza	ACE1	4923430	4929168	-	820680	823966	LTR-RT_2	LTR_RETRO5	-4105202
EA18	EA18_CP091461.1_Pyricularia_oryzae_isolate_EA18_chromosome_4	Oryza	ACE1	4923430	4929168	-	5053231	5055089	POT2_(Z33638.1)_1862bp	POT2	129801
EA18	EA18_CP091461.1_Pyricularia_oryzae_isolate_EA18_chromosome_4	Oryza	ACE1	4923430	4929168	-	5060631	5060809	LTR-RT_4	LTR_RETRO6	137201
EA18	EA18_CP091461.1_Pyricularia_oryzae_isolate_EA18_chromosome_4	Oryza	ACE1	4923430	4929168	-	5488906	5489811	MGL(AF018033.1)_5977bp	MGL	565476
EA18	EA18_CP091461.1_Pyricularia_oryzae_isolate_EA18_chromosome_4	Oryza	ACE1	4923430	4929168	-	4866710	4866830	LTR-RT_7	LTR_Pyret	-62338
EA18	EA18_CP091461.1_Pyricularia_oryzae_isolate_EA18_chromosome_4	Oryza	ACE1	4923430	4929168	-	1935076	1938278	LTR-RT_2	LTR_RETRO5	-2990890
EA18	EA18_CP091461.1_Pyricularia_oryzae_isolate_EA18_chromosome_4	Oryza	ACE1	4923430	4929168	-	1938279	1945902	LTR-RT_2	LTR_RETRO5	-2983266
EA18	EA18_CP091461.1_Pyricularia_oryzae_isolate_EA18_chromosome_4	Oryza	ACE1	4923430	4929168	-	4866725	4867198	Mg-SINE_(U35313.1)_472bp	Mg-SINE	-61970
EA18	EA18_CP091461.1_Pyricularia_oryzae_isolate_EA18_chromosome_4	Oryza	ACE1	4923430	4929168	-	1946621	1952253	LTR-RT_1	LTR_Maggy	-2976915
EA18	EA18_CP091461.1_Pyricularia_oryzae_isolate_EA18_chromosome_4	Oryza	ACE1	4923430	4929168	-	4881852	4882071	LTR-RT_2	LTR_RETRO5	-47097
EA18	EA18_CP091461.1_Pyricularia_oryzae_isolate_EA18_chromosome_4	Oryza	ACE1	4923430	4929168	-	4605913	4611882	MGL(AF018033.1)_5977bp	MGL	-317286
EA18	EA18_CP091461.1_Pyricularia_oryzae_isolate_EA18_chromosome_4	Oryza	ACE1	4923430	4929168	-	295068	296929	POT2_(Z33638.1)_1862bp	POT2	-4632239
EA18	EA18_CP091461.1_Pyricularia_oryzae_isolate_EA18_chromosome_4	Oryza	ACE1	4923430	4929168	-	5448820	5449156	LTR-RT_7	LTR_Pyret	525390
EA18	EA18_CP091461.1_Pyricularia_oryzae_isolate_EA18_chromosome_4	Oryza	ACE1	4923430	4929168	-	4827812	4828025	MGL(AF018033.1)_5977bp	MGL	-101143
EA18	EA18_CP091461.1_Pyricularia_oryzae_isolate_EA18_chromosome_4	Oryza	ACE1	4923430	4929168	-	4840035	4841891	POT2_(Z33638.1)_1862bp	POT2	-87277
EA18	EA18_CP091461.1_Pyricularia_oryzae_isolate_EA18_chromosome_4	Oryza	ACE1	4923430	4929168	-	4859682	4860135	LTR-RT_6	LTR_Pyret	-69033
EA18	EA18_CP091461.1_Pyricularia_oryzae_isolate_EA18_chromosome_4	Oryza	ACE1	4923430	4929168	-	4863038	4866718	MGL(AF018033.1)_5977bp	MGL	-62450
EA18	EA18_CP091461.1_Pyricularia_oryzae_isolate_EA18_chromosome_4	Oryza	ACE1	4923430	4929168	-	1929053	1934679	LTR-RT_1	LTR_Maggy	-2994489
EA18	EA18_CP091461.1_Pyricularia_oryzae_isolate_EA18_chromosome_4	Oryza	ACE1	4923430	4929168	-	195020	200118	MGL(AF018033.1)_5977bp	MGL	-4729050
EA18	EA18_CP091461.1_Pyricularia_oryzae_isolate_EA18_chromosome_4	Oryza	ACE1	4923430	4929168	-	5514272	5520249	MGL(AF018033.1)_5977bp	MGL	590842
EA18	EA18_CP091461.1_Pyricularia_oryzae_isolate_EA18_chromosome_4	Oryza	ACE1	4923430	4929168	-	793442	800778	LTR-RT_5	LTR_Pyret	-4128390
EA18	EA18_CP091461.1_Pyricularia_oryzae_isolate_EA18_chromosome_4	Oryza	ACE1	4923430	4929168	-	800971	801210	LTR-RT_6	LTR_Pyret	-4127958
EA18	EA18_CP091461.1_Pyricularia_oryzae_isolate_EA18_chromosome_4	Oryza	ACE1	4923430	4929168	-	2076758	2077012	LTR-RT_1	LTR_Maggy	-2852156
EA18	EA18_CP091461.1_Pyricularia_oryzae_isolate_EA18_chromosome_4	Oryza	ACE1	4923430	4929168	-	357262	360306	LTR-RT_1	LTR_Maggy	-4568862
EA18	EA18_CP091461.1_Pyricularia_oryzae_isolate_EA18_chromosome_4	Oryza	ACE1	4923430	4929168	-	360307	360560	LTR-RT_1	LTR_Maggy	-4568608
EA18	EA18_CP091461.1_Pyricularia_oryzae_isolate_EA18_chromosome_4	Oryza	ACE1	4923430	4929168	-	360560	363371	LTR-RT_2	LTR_RETRO5	-4565797
EA18	EA18_CP091461.1_Pyricularia_oryzae_isolate_EA18_chromosome_4	Oryza	ACE1	4923430	4929168	-	1393099	1398961	LTR-RT_4	LTR_RETRO6	-3530207
EA18	EA18_CP091461.1_Pyricularia_oryzae_isolate_EA18_chromosome_4	Oryza	ACE1	4923430	4929168	-	1399619	1399877	LTR-RT_1	LTR_Maggy	-3529291
EA18	EA18_CP091461.1_Pyricularia_oryzae_isolate_EA18_chromosome_4	Oryza	ACE1	4923430	4929168	-	1645701	1646174	Mg-SINE_(U35313.1)_472bp	Mg-SINE	-3282994
EA18	EA18_CP091461.1_Pyricularia_oryzae_isolate_EA18_chromosome_4	Oryza	ACE1	4923430	4929168	-	1751780	1753637	POT2_(Z33638.1)_1862bp	POT2	-3175531
EA18	EA18_CP091461.1_Pyricularia_oryzae_isolate_EA18_chromosome_4	Oryza	ACE1	4923430	4929168	-	194594	195017	LTR-RT_7	LTR_Pyret	-4734151
EA18	EA18_CP091461.1_Pyricularia_oryzae_isolate_EA18_chromosome_4	Oryza	ACE1	4923430	4929168	-	412515	412988	Mg-SINE_(U35313.1)_472bp	Mg-SINE	-4516180
EA18	EA18_CP091461.1_Pyricularia_oryzae_isolate_EA18_chromosome_4	Oryza	ACE1	4923430	4929168	-	547653	554663	LTR-RT_5	LTR_Pyret	-4374505
EA18	EA18_CP091461.1_Pyricularia_oryzae_isolate_EA18_chromosome_4	Oryza	ACE1	4923430	4929168	-	436485	436942	LTR-RT_6	LTR_Pyret	-4492226
EA18	EA18_CP091461.1_Pyricularia_oryzae_isolate_EA18_chromosome_4	Oryza	ACE1	4923430	4929168	-	5510887	5514271	LTR-RT_4	LTR_RETRO6	587457
EA18	EA18_CP091461.1_Pyricularia_oryzae_isolate_EA18_chromosome_4	Oryza	ACE1	4923430	4929168	-	440085	440178	LTR-RT_5	LTR_Pyret	-4488990
EA18	EA18_CP091461.1_Pyricularia_oryzae_isolate_EA18_chromosome_4	Oryza	ACE1	4923430	4929168	-	440179	446156	MGL(AF018033.1)_5977bp	MGL	-4483012
EA18	EA18_CP091461.1_Pyricularia_oryzae_isolate_EA18_chromosome_4	Oryza	ACE1	4923430	4929168	-	4882723	4884583	POT3_(U60989.1)_1860bp	POT3	-44585
EA18	EA18_CP091461.1_Pyricularia_oryzae_isolate_EA18_chromosome_4	Oryza	ACE1	4923430	4929168	-	4616098	4617954	POT3_(U60989.1)_1860bp	POT3	-311214
EA18	EA18_CP091461.1_Pyricularia_oryzae_isolate_EA18_chromosome_4	Oryza	ACE1	4923430	4929168	-	2442775	2445463	Occan(AB074754.1)_2688bp	Occan	-2483705
EA18	EA18_CP091461.1_Pyricularia_oryzae_isolate_EA18_chromosome_4	Oryza	ACE1	4923430	4929168	-	2530265	2530385	LTR-RT_7	LTR_Pyret	-2398783
EA18	EA18_CP091461.1_Pyricularia_oryzae_isolate_EA18_chromosome_4	Oryza	ACE1	4923430	4929168	-	2530280	2530752	Mg-SINE_(U35313.1)_472bp	Mg-SINE	-2398416
EA18	EA18_CP091461.1_Pyricularia_oryzae_isolate_EA18_chromosome_4	Oryza	ACE1	4923430	4929168	-	3120023	3122850	MGL(AF018033.1)_5977bp	MGL	-1806318
EA18	EA18_CP091461.1_Pyricularia_oryzae_isolate_EA18_chromosome_4	Oryza	ACE1	4923430	4929168	-	5043758	5044875	LTR-RT_7	LTR_Pyret	120328
EA18	EA18_CP091461.1_Pyricularia_oryzae_isolate_EA18_chromosome_4	Oryza	ACE1	4923430	4929168	-	5488893	5489012	LTR-RT_7	LTR_Pyret	565463
EA18	EA18_CP091461.1_Pyricularia_oryzae_isolate_EA18_chromosome_4	Oryza	ACE1	4923430	4929168	-	435737	436187	LTR-RT_6	LTR_Pyret	-4492981
EA18	EA18_CP091461.1_Pyricularia_oryzae_isolate_EA18_chromosome_4	Oryza	ACE1	4923430	4929168	-	2078747	2084402	LTR-RT_1	LTR_Maggy	-2844766
EA18	EA18_CP091461.1_Pyricularia_oryzae_isolate_EA18_chromosome_4	Oryza	ACE1	4923430	4929168	-	4782851	4788753	LTR-RT_3	LTR_RETRO7	-140415
EA18	EA18_CP091461.1_Pyricularia_oryzae_isolate_EA18_chromosome_4	Oryza	ACE1	4923430	4929168	-	801431	808210	LTR-RT_9	LTR_Pyret	-4120958
EA18	EA18_CP091461.1_Pyricularia_oryzae_isolate_EA18_chromosome_4	Oryza	ACE1	4923430	4929168	-	814182	814632	LTR-RT_6	LTR_Pyret	-4114536
EA18	EA18_CP091461.1_Pyricularia_oryzae_isolate_EA18_chromosome_4	Oryza	ACE1	4923430	4929168	-	536147	538005	POT2_(Z33638.1)_1862bp	POT2	-4391163
EA18	EA18_CP091461.1_Pyricularia_oryzae_isolate_EA18_chromosome_4	Oryza	ACE1	4923430	4929168	-	5510263	5510836	LTR-RT_4	LTR_RETRO6	586833
EA18	EA18_CP091461.1_Pyricularia_oryzae_isolate_EA18_chromosome_4	Oryza	ACE1	4923430	4929168	-	4885055	4885185	POT2_(Z33638.1)_1862bp	POT2	-43983
EA18	EA18_CP091461.1_Pyricularia_oryzae_isolate_EA18_chromosome_4	Oryza	ACE1	4923430	4929168	-	534422	534556	LTR-RT_7	LTR_Pyret	-4394612
EA18	EA18_CP091461.1_Pyricularia_oryzae_isolate_EA18_chromosome_4	Oryza	ACE1	4923430	4929168	-	5043500	5043760	MGL(AF018033.1)_5977bp	MGL	120070
EA18	EA18_CP091461.1_Pyricularia_oryzae_isolate_EA18_chromosome_4	Oryza	ACE1	4923430	4929168	-	4962268	4964126	POT2_(Z33638.1)_1862bp	POT2	38838
EA18	EA18_CP091461.1_Pyricularia_oryzae_isolate_EA18_chromosome_4	Oryza	ACE1	4923430	4929168	-	390949	392061	LTR-RT_7	LTR_Pyret	-4537107
EA18	EA18_CP091461.1_Pyricularia_oryzae_isolate_EA18_chromosome_4	Oryza	ACE1	4923430	4929168	-	5027608	5028734	POT3_(U60989.1)_1860bp	POT3	104178
EA18	EA18_CP091461.1_Pyricularia_oryzae_isolate_EA18_chromosome_4	Oryza	ACE1	4923430	4929168	-	4955819	4955894	LTR-RT_7	LTR_Pyret	32389
EA18	EA18_CP091461.1_Pyricularia_oryzae_isolate_EA18_chromosome_4	Oryza	ACE1	4923430	4929168	-	820484	820680	Grasshopper(M77661.1)_5233bp	Grasshopper	-4108488
EA18	EA18_CP091461.1_Pyricularia_oryzae_isolate_EA18_chromosome_4	Oryza	ACE1	4923430	4929168	-	5447714	5447842	POT3_(U60989.1)_1860bp	POT3	524284
EA18	EA18_CP091461.1_Pyricularia_oryzae_isolate_EA18_chromosome_4	Oryza	ACE1	4923430	4929168	-	4914814	4916672	POT2_(Z33638.1)_1862bp	POT2	-12496
EA18	EA18_CP091461.1_Pyricularia_oryzae_isolate_EA18_chromosome_4	Oryza	ACE1	4923430	4929168	-	818997	820483	LTR-RT_2	LTR_RETRO5	-4108685
EA18	EA18_CP091461.1_Pyricularia_oryzae_isolate_EA18_chromosome_4	Oryza	ACE1	4923430	4929168	-	5448603	5448819	LTR-RT_8	LTR_MGL3	525173
EA18	EA18_CP091461.1_Pyricularia_oryzae_isolate_EA18_chromosome_4	Oryza	ACE1	4923430	4929168	-	545807	546196	LTR-RT_7	LTR_Pyret	-4382972
EA18	EA18_CP091461.1_Pyricularia_oryzae_isolate_EA18_chromosome_4	Oryza	ACE1	4923430	4929168	-	4788753	4788946	LTR-RT_4	LTR_RETRO6	-140222
EA18	EA18_CP091461.1_Pyricularia_oryzae_isolate_EA18_chromosome_4	Oryza	ACE1	4923430	4929168	-	1370788	1370980	LTR-RT_4	LTR_RETRO6	-3558188
EA18	EA18_CP091461.1_Pyricularia_oryzae_isolate_EA18_chromosome_4	Oryza	ACE1	4923430	4929168	-	5465474	5466599	LTR-RT_7	LTR_Pyret	542044
EA18	EA18_CP091461.1_Pyricularia_oryzae_isolate_EA18_chromosome_4	Oryza	ACE1	4923430	4929168	-	1384077	1390185	LTR-RT_3	LTR_RETRO7	-3538983
EA18	EA18_CP091461.1_Pyricularia_oryzae_isolate_EA18_chromosome_4	Oryza	ACE1	4923430	4929168	-	1370981	1377933	LTR-RT_10	LTR_Pyret	-3551235
EA18	EA18_CP091461.1_Pyricularia_oryzae_isolate_EA18_chromosome_4	Oryza	ACE1	4923430	4929168	-	427383	429243	POT2_(Z33638.1)_1862bp	POT2	-4499925
EA18	EA18_CP091461.1_Pyricularia_oryzae_isolate_EA18_chromosome_4	Oryza	ACE1	4923430	4929168	-	817816	817893	Occan(AB074754.1)_2688bp	Occan	-4111275
EA18	EA18_CP091461.1_Pyricularia_oryzae_isolate_EA18_chromosome_4	Oryza	ACE1	4923430	4929168	-	818464	818996	LTR-RT_2	LTR_RETRO5	-4110172
EA18	EA18_CP091461.1_Pyricularia_oryzae_isolate_EA18_chromosome_4	Oryza	ACE1	4923430	4929168	-	4983265	4983742	Mg-SINE_(U35313.1)_472bp	Mg-SINE	59835
EA18	EA18_CP091461.1_Pyricularia_oryzae_isolate_EA18_chromosome_4	Oryza	ACE1	4923430	4929168	-	5447843	5448056	LTR-RT_3	LTR_RETRO7	524413
EA18	EA18_CP091461.1_Pyricularia_oryzae_isolate_EA18_chromosome_4	Oryza	ACE1	4923430	4929168	-	533656	534528	MGL(AF018033.1)_5977bp	MGL	-4394640
EA18	EA18_CP091461.1_Pyricularia_oryzae_isolate_EA18_chromosome_4	Oryza	ACE1	4923430	4929168	-	485612	487473	POT2_(Z33638.1)_1862bp	POT2	-4441695
EA18	EA18_CP091461.1_Pyricularia_oryzae_isolate_EA18_chromosome_4	Oryza	ACE1	4923430	4929168	-	5047067	5052690	LTR-RT_1	LTR_Maggy	123637
EA18	EA18_CP091461.1_Pyricularia_oryzae_isolate_EA18_chromosome_4	Oryza	ACE1	4923430	4929168	-	5487681	5487832	LTR-RT_5	LTR_Pyret	564251
EA18	EA18_CP091461.1_Pyricularia_oryzae_isolate_EA18_chromosome_4	Oryza	ACE1	4923430	4929168	-	5467279	5469966	Occan(AB074754.1)_2688bp	Occan	543849
EA18	EA18_CP091461.1_Pyricularia_oryzae_isolate_EA18_chromosome_4	Oryza	ACE1	4923430	4929168	-	447692	448163	Mg-SINE_(U35313.1)_472bp	Mg-SINE	-4481005
EA18	EA18_CP091461.1_Pyricularia_oryzae_isolate_EA18_chromosome_4	Oryza	ACE1	4923430	4929168	-	2270891	2272748	POT2_(Z33638.1)_1862bp	POT2	-2656420
EA18	EA18_CP091461.1_Pyricularia_oryzae_isolate_EA18_chromosome_4	Oryza	ACE1	4923430	4929168	-	1378087	1383713	LTR-RT_1	LTR_Maggy	-3545455
EA18	EA18_CP091461.1_Pyricularia_oryzae_isolate_EA18_chromosome_4	Oryza	ACE1	4923430	4929168	-	2186976	2188836	POT2_(Z33638.1)_1862bp	POT2	-2740332
EA18	EA18_CP091461.1_Pyricularia_oryzae_isolate_EA18_chromosome_4	Oryza	ACE1	4923430	4929168	-	5025748	5027607	POT2_(Z33638.1)_1862bp	POT2	102318
EA18	EA18_CP091461.1_Pyricularia_oryzae_isolate_EA18_chromosome_4	Oryza	ACE1	4923430	4929168	-	452688	454543	POT2_(Z33638.1)_1862bp	POT2	-4474625
EA18	EA18_CP091461.1_Pyricularia_oryzae_isolate_EA18_chromosome_4	Oryza	ACE1	4923430	4929168	-	4884832	4885049	LTR-RT_8	LTR_MGL3	-44119
EA18	EA18_CP091461.1_Pyricularia_oryzae_isolate_EA18_chromosome_4	Oryza	ACE1	4923430	4929168	-	4993509	4995369	POT2_(Z33638.1)_1862bp	POT2	70079
EA18	EA18_CP091461.1_Pyricularia_oryzae_isolate_EA18_chromosome_4	Oryza	ACE1	4923430	4929168	-	495040	495513	Mg-SINE_(U35313.1)_472bp	Mg-SINE	-4433655
EA18	EA18_CP091461.1_Pyricularia_oryzae_isolate_EA18_chromosome_4	Oryza	ACE1	4923430	4929168	-	1370733	1370787	LTR-RT_10	LTR_Pyret	-3558381
EA18	EA18_CP091461.1_Pyricularia_oryzae_isolate_EA18_chromosome_4	Oryza	ACE1	4923430	4929168	-	5456556	5462531	MGL(AF018033.1)_5977bp	MGL	533126
EA18	EA18_CP091461.1_Pyricularia_oryzae_isolate_EA18_chromosome_4	Oryza	ACE1	4923430	4929168	-	5022746	5024602	POT2_(Z33638.1)_1862bp	POT2	99316
EA18	EA18_CP091461.1_Pyricularia_oryzae_isolate_EA18_chromosome_4	Oryza	ACE1	4923430	4929168	-	816617	816694	Occan(AB074754.1)_2688bp	Occan	-4112474
EA18	EA18_CP091461.1_Pyricularia_oryzae_isolate_EA18_chromosome_4	Oryza	ACE1	4923430	4929168	-	5024601	5025331	POT3_(U60989.1)_1860bp	POT3	101171
EA18	EA18_CP091461.1_Pyricularia_oryzae_isolate_EA18_chromosome_4	Oryza	ACE1	4923430	4929168	-	5464301	5465464	MGL(AF018033.1)_5977bp	MGL	540871
EA18	EA18_CP091461.1_Pyricularia_oryzae_isolate_EA18_chromosome_4	Oryza	ACE1	4923430	4929168	-	1362821	1368945	LTR-RT_3	LTR_RETRO7	-3560223
NI907	NI907_RRCK01000004.1_Pyricularia_grisea_strain_NI907_Pyricularia_grisea_NI907_Scaffold_4	Digitaria	ACE1	4262290	4267995	-	1299879	1300062	LTR-RT_4	LTR_RETRO6	-2967933
NI907	NI907_RRCK01000004.1_Pyricularia_grisea_strain_NI907_Pyricularia_grisea_NI907_Scaffold_4	Digitaria	ACE1	4262290	4267995	-	2066958	2067169	LTR-RT_3	LTR_RETRO7	-2200826
NI907	NI907_RRCK01000004.1_Pyricularia_grisea_strain_NI907_Pyricularia_grisea_NI907_Scaffold_4	Digitaria	ACE1	4262290	4267995	-	1307218	1307295	Grasshopper(M77661.1)_5233bp	Grasshopper	-2960700
NI907	NI907_RRCK01000004.1_Pyricularia_grisea_strain_NI907_Pyricularia_grisea_NI907_Scaffold_4	Digitaria	ACE1	4262290	4267995	-	4245394	4245634	LTR-RT_3	LTR_RETRO7	-22361
NI907	NI907_RRCK01000004.1_Pyricularia_grisea_strain_NI907_Pyricularia_grisea_NI907_Scaffold_4	Digitaria	ACE1	4262290	4267995	-	1311892	1312403	Grasshopper(M77661.1)_5233bp	Grasshopper	-2955592
NI907	NI907_RRCK01000004.1_Pyricularia_grisea_strain_NI907_Pyricularia_grisea_NI907_Scaffold_4	Digitaria	ACE1	4262290	4267995	-	4239547	4239832	LTR-RT_6	LTR_Pyret	-28163
NI907	NI907_RRCK01000004.1_Pyricularia_grisea_strain_NI907_Pyricularia_grisea_NI907_Scaffold_4	Digitaria	ACE1	4262290	4267995	-	1313660	1313740	Grasshopper(M77661.1)_5233bp	Grasshopper	-2954255
NI907	NI907_RRCK01000004.1_Pyricularia_grisea_strain_NI907_Pyricularia_grisea_NI907_Scaffold_4	Digitaria	ACE1	4262290	4267995	-	2068679	2069710	POT3_(U60989.1)_1860bp	POT3	-2198285
NI907	NI907_RRCK01000004.1_Pyricularia_grisea_strain_NI907_Pyricularia_grisea_NI907_Scaffold_4	Digitaria	ACE1	4262290	4267995	-	1310623	1311418	Grasshopper(M77661.1)_5233bp	Grasshopper	-2956577
NI907	NI907_RRCK01000004.1_Pyricularia_grisea_strain_NI907_Pyricularia_grisea_NI907_Scaffold_4	Digitaria	ACE1	4262290	4267995	-	1312724	1312985	LTR-RT_1	LTR_Maggy	-2955010
NI907	NI907_RRCK01000004.1_Pyricularia_grisea_strain_NI907_Pyricularia_grisea_NI907_Scaffold_4	Digitaria	ACE1	4262290	4267995	-	1759330	1761190	POT2_(Z33638.1)_1862bp	POT2	-2506805
NI907	NI907_RRCK01000004.1_Pyricularia_grisea_strain_NI907_Pyricularia_grisea_NI907_Scaffold_4	Digitaria	ACE1	4262290	4267995	-	4235234	4235416	LTR-RT_4	LTR_RETRO6	-32579
NI907	NI907_RRCK01000004.1_Pyricularia_grisea_strain_NI907_Pyricularia_grisea_NI907_Scaffold_4	Digitaria	ACE1	4262290	4267995	-	412678	412755	Grasshopper(M77661.1)_5233bp	Grasshopper	-3855240
NI907	NI907_RRCK01000004.1_Pyricularia_grisea_strain_NI907_Pyricularia_grisea_NI907_Scaffold_4	Digitaria	ACE1	4262290	4267995	-	1299067	1299135	LTR-RT_3	LTR_RETRO7	-2968860
NI907	NI907_RRCK01000004.1_Pyricularia_grisea_strain_NI907_Pyricularia_grisea_NI907_Scaffold_4	Digitaria	ACE1	4262290	4267995	-	1328748	1334844	LTR-RT_3	LTR_RETRO7	-2933151
NI907	NI907_RRCK01000004.1_Pyricularia_grisea_strain_NI907_Pyricularia_grisea_NI907_Scaffold_4	Digitaria	ACE1	4262290	4267995	-	2069711	2069886	LTR-RT_8	LTR_MGL3	-2198109
NI907	NI907_RRCK01000004.1_Pyricularia_grisea_strain_NI907_Pyricularia_grisea_NI907_Scaffold_4	Digitaria	ACE1	4262290	4267995	-	2381472	2383332	POT2_(Z33638.1)_1862bp	POT2	-1884663
NI907	NI907_RRCK01000004.1_Pyricularia_grisea_strain_NI907_Pyricularia_grisea_NI907_Scaffold_4	Digitaria	ACE1	4262290	4267995	-	4313350	4314786	POT2_(Z33638.1)_1862bp	POT2	51060
NI907	NI907_RRCK01000004.1_Pyricularia_grisea_strain_NI907_Pyricularia_grisea_NI907_Scaffold_4	Digitaria	ACE1	4262290	4267995	-	1164177	1167634	LTR-RT_7	LTR_Pyret	-3100361
NI907	NI907_RRCK01000004.1_Pyricularia_grisea_strain_NI907_Pyricularia_grisea_NI907_Scaffold_4	Digitaria	ACE1	4262290	4267995	-	1405923	1406004	Grasshopper(M77661.1)_5233bp	Grasshopper	-2861991
NI907	NI907_RRCK01000004.1_Pyricularia_grisea_strain_NI907_Pyricularia_grisea_NI907_Scaffold_4	Digitaria	ACE1	4262290	4267995	-	1693762	1693837	Occan(AB074754.1)_2688bp	Occan	-2574158
NI907	NI907_RRCK01000004.1_Pyricularia_grisea_strain_NI907_Pyricularia_grisea_NI907_Scaffold_4	Digitaria	ACE1	4262290	4267995	-	4310793	4312653	POT2_(Z33638.1)_1862bp	POT2	48503
NI907	NI907_RRCK01000004.1_Pyricularia_grisea_strain_NI907_Pyricularia_grisea_NI907_Scaffold_4	Digitaria	ACE1	4262290	4267995	-	2355292	2357152	POT2_(Z33638.1)_1862bp	POT2	-1910843
NI907	NI907_RRCK01000004.1_Pyricularia_grisea_strain_NI907_Pyricularia_grisea_NI907_Scaffold_4	Digitaria	ACE1	4262290	4267995	-	1138931	1139744	Grasshopper(M77661.1)_5233bp	Grasshopper	-3128251
NI907	NI907_RRCK01000004.1_Pyricularia_grisea_strain_NI907_Pyricularia_grisea_NI907_Scaffold_4	Digitaria	ACE1	4262290	4267995	-	1381055	1381137	Grasshopper(M77661.1)_5233bp	Grasshopper	-2886858
NI907	NI907_RRCK01000004.1_Pyricularia_grisea_strain_NI907_Pyricularia_grisea_NI907_Scaffold_4	Digitaria	ACE1	4262290	4267995	-	1718637	1725922	LTR-RT_9	LTR_Pyret	-2542073
NI907	NI907_RRCK01000004.1_Pyricularia_grisea_strain_NI907_Pyricularia_grisea_NI907_Scaffold_4	Digitaria	ACE1	4262290	4267995	-	3779368	3781559	MGL(AF018033.1)_5977bp	MGL	-486436
NI907	NI907_RRCK01000004.1_Pyricularia_grisea_strain_NI907_Pyricularia_grisea_NI907_Scaffold_4	Digitaria	ACE1	4262290	4267995	-	412564	412627	Grasshopper(M77661.1)_5233bp	Grasshopper	-3855368
NI907	NI907_RRCK01000004.1_Pyricularia_grisea_strain_NI907_Pyricularia_grisea_NI907_Scaffold_4	Digitaria	ACE1	4262290	4267995	-	1158080	1164176	LTR-RT_3	LTR_RETRO7	-3103819
NI907	NI907_RRCK01000004.1_Pyricularia_grisea_strain_NI907_Pyricularia_grisea_NI907_Scaffold_4	Digitaria	ACE1	4262290	4267995	-	1140216	1140490	Grasshopper(M77661.1)_5233bp	Grasshopper	-3127505
NI907	NI907_RRCK01000004.1_Pyricularia_grisea_strain_NI907_Pyricularia_grisea_NI907_Scaffold_4	Digitaria	ACE1	4262290	4267995	-	2070202	2071304	POT3_(U60989.1)_1860bp	POT3	-2196691
NI907	NI907_RRCK01000004.1_Pyricularia_grisea_strain_NI907_Pyricularia_grisea_NI907_Scaffold_4	Digitaria	ACE1	4262290	4267995	-	412751	413243	Occan(AB074754.1)_2688bp	Occan	-3854752
NI907	NI907_RRCK01000004.1_Pyricularia_grisea_strain_NI907_Pyricularia_grisea_NI907_Scaffold_4	Digitaria	ACE1	4262290	4267995	-	2351395	2351535	POT3_(U60989.1)_1860bp	POT3	-1916460
NI907	NI907_RRCK01000004.1_Pyricularia_grisea_strain_NI907_Pyricularia_grisea_NI907_Scaffold_4	Digitaria	ACE1	4262290	4267995	-	1335814	1338951	LTR-RT_4	LTR_RETRO6	-2929044
NI907	NI907_RRCK01000004.1_Pyricularia_grisea_strain_NI907_Pyricularia_grisea_NI907_Scaffold_4	Digitaria	ACE1	4262290	4267995	-	2295898	2301877	MGL(AF018033.1)_5977bp	MGL	-1966118
NI907	NI907_RRCK01000004.1_Pyricularia_grisea_strain_NI907_Pyricularia_grisea_NI907_Scaffold_4	Digitaria	ACE1	4262290	4267995	-	4179676	4179787	LTR-RT_8	LTR_MGL3	-88208
NI907	NI907_RRCK01000004.1_Pyricularia_grisea_strain_NI907_Pyricularia_grisea_NI907_Scaffold_4	Digitaria	ACE1	4262290	4267995	-	2074669	2074788	LTR-RT_8	LTR_MGL3	-2193207
NI907	NI907_RRCK01000004.1_Pyricularia_grisea_strain_NI907_Pyricularia_grisea_NI907_Scaffold_4	Digitaria	ACE1	4262290	4267995	-	3781559	3783556	MGL(AF018033.1)_5977bp	MGL	-484439
NI907	NI907_RRCK01000004.1_Pyricularia_grisea_strain_NI907_Pyricularia_grisea_NI907_Scaffold_4	Digitaria	ACE1	4262290	4267995	-	3791588	3791667	Grasshopper(M77661.1)_5233bp	Grasshopper	-476328
NI907	NI907_RRCK01000004.1_Pyricularia_grisea_strain_NI907_Pyricularia_grisea_NI907_Scaffold_4	Digitaria	ACE1	4262290	4267995	-	3791718	3791781	Grasshopper(M77661.1)_5233bp	Grasshopper	-476214
NI907	NI907_RRCK01000004.1_Pyricularia_grisea_strain_NI907_Pyricularia_grisea_NI907_Scaffold_4	Digitaria	ACE1	4262290	4267995	-	2066684	2066906	LTR-RT_6	LTR_Pyret	-2201089
NI907	NI907_RRCK01000004.1_Pyricularia_grisea_strain_NI907_Pyricularia_grisea_NI907_Scaffold_4	Digitaria	ACE1	4262290	4267995	-	2276675	2276860	LTR-RT_5	LTR_Pyret	-1991135
NI907	NI907_RRCK01000004.1_Pyricularia_grisea_strain_NI907_Pyricularia_grisea_NI907_Scaffold_4	Digitaria	ACE1	4262290	4267995	-	3685607	3686118	LTR-RT_1	LTR_Maggy	-581877
NI907	NI907_RRCK01000004.1_Pyricularia_grisea_strain_NI907_Pyricularia_grisea_NI907_Scaffold_4	Digitaria	ACE1	4262290	4267995	-	3750875	3750947	LTR-RT_4	LTR_RETRO6	-517048
NI907	NI907_RRCK01000004.1_Pyricularia_grisea_strain_NI907_Pyricularia_grisea_NI907_Scaffold_4	Digitaria	ACE1	4262290	4267995	-	1350915	1351302	LTR-RT_6	LTR_Pyret	-2916693
NI907	NI907_RRCK01000004.1_Pyricularia_grisea_strain_NI907_Pyricularia_grisea_NI907_Scaffold_4	Digitaria	ACE1	4262290	4267995	-	1319557	1319829	Grasshopper(M77661.1)_5233bp	Grasshopper	-2948166
NI907	NI907_RRCK01000004.1_Pyricularia_grisea_strain_NI907_Pyricularia_grisea_NI907_Scaffold_4	Digitaria	ACE1	4262290	4267995	-	1325643	1328312	LTR-RT_4	LTR_RETRO6	-2939683
NI907	NI907_RRCK01000004.1_Pyricularia_grisea_strain_NI907_Pyricularia_grisea_NI907_Scaffold_4	Digitaria	ACE1	4262290	4267995	-	1316503	1316749	Grasshopper(M77661.1)_5233bp	Grasshopper	-2951246
NI907	NI907_RRCK01000004.1_Pyricularia_grisea_strain_NI907_Pyricularia_grisea_NI907_Scaffold_4	Digitaria	ACE1	4262290	4267995	-	1406300	1407058	Grasshopper(M77661.1)_5233bp	Grasshopper	-2860937
NI907	NI907_RRCK01000004.1_Pyricularia_grisea_strain_NI907_Pyricularia_grisea_NI907_Scaffold_4	Digitaria	ACE1	4262290	4267995	-	3808729	3808966	POT2_(Z33638.1)_1862bp	POT2	-459029
NI907	NI907_RRCK01000004.1_Pyricularia_grisea_strain_NI907_Pyricularia_grisea_NI907_Scaffold_4	Digitaria	ACE1	4262290	4267995	-	2080108	2080797	MGL(AF018033.1)_5977bp	MGL	-2187198
NI907	NI907_RRCK01000004.1_Pyricularia_grisea_strain_NI907_Pyricularia_grisea_NI907_Scaffold_4	Digitaria	ACE1	4262290	4267995	-	1559725	1561585	POT3_(U60989.1)_1860bp	POT3	-2706410
NI907	NI907_RRCK01000004.1_Pyricularia_grisea_strain_NI907_Pyricularia_grisea_NI907_Scaffold_4	Digitaria	ACE1	4262290	4267995	-	1	1115	LTR-RT_6	LTR_Pyret	-4266880
NI907	NI907_RRCK01000004.1_Pyricularia_grisea_strain_NI907_Pyricularia_grisea_NI907_Scaffold_4	Digitaria	ACE1	4262290	4267995	-	2066470	2066683	LTR-RT_8	LTR_MGL3	-2201312
NI907	NI907_RRCK01000004.1_Pyricularia_grisea_strain_NI907_Pyricularia_grisea_NI907_Scaffold_4	Digitaria	ACE1	4262290	4267995	-	1405710	1405922	LTR-RT_5	LTR_Pyret	-2862073
NI907	NI907_RRCK01000004.1_Pyricularia_grisea_strain_NI907_Pyricularia_grisea_NI907_Scaffold_4	Digitaria	ACE1	4262290	4267995	-	1392136	1395077	LTR-RT_9	LTR_Pyret	-2872918
NI907	NI907_RRCK01000004.1_Pyricularia_grisea_strain_NI907_Pyricularia_grisea_NI907_Scaffold_4	Digitaria	ACE1	4262290	4267995	-	4039767	4041627	POT2_(Z33638.1)_1862bp	POT2	-226368
NI907	NI907_RRCK01000004.1_Pyricularia_grisea_strain_NI907_Pyricularia_grisea_NI907_Scaffold_4	Digitaria	ACE1	4262290	4267995	-	3835303	3835391	LTR-RT_8	LTR_MGL3	-432604
NI907	NI907_RRCK01000004.1_Pyricularia_grisea_strain_NI907_Pyricularia_grisea_NI907_Scaffold_4	Digitaria	ACE1	4262290	4267995	-	1478317	1480177	POT2_(Z33638.1)_1862bp	POT2	-2787818
NI907	NI907_RRCK01000004.1_Pyricularia_grisea_strain_NI907_Pyricularia_grisea_NI907_Scaffold_4	Digitaria	ACE1	4262290	4267995	-	1382641	1382712	LTR-RT_9	LTR_Pyret	-2885283
NI907	NI907_RRCK01000004.1_Pyricularia_grisea_strain_NI907_Pyricularia_grisea_NI907_Scaffold_4	Digitaria	ACE1	4262290	4267995	-	3809132	3809251	POT2_(Z33638.1)_1862bp	POT2	-458744
NI907	NI907_RRCK01000004.1_Pyricularia_grisea_strain_NI907_Pyricularia_grisea_NI907_Scaffold_4	Digitaria	ACE1	4262290	4267995	-	2080692	2080814	LTR-RT_7	LTR_Pyret	-2187181
NI907	NI907_RRCK01000004.1_Pyricularia_grisea_strain_NI907_Pyricularia_grisea_NI907_Scaffold_4	Digitaria	ACE1	4262290	4267995	-	1410614	1411836	Grasshopper(M77661.1)_5233bp	Grasshopper	-2856159
NI907	NI907_RRCK01000004.1_Pyricularia_grisea_strain_NI907_Pyricularia_grisea_NI907_Scaffold_4	Digitaria	ACE1	4262290	4267995	-	1154245	1158079	LTR-RT_6	LTR_Pyret	-3109916
NI907	NI907_RRCK01000004.1_Pyricularia_grisea_strain_NI907_Pyricularia_grisea_NI907_Scaffold_4	Digitaria	ACE1	4262290	4267995	-	1400724	1400998	Grasshopper(M77661.1)_5233bp	Grasshopper	-2866997
NI907	NI907_RRCK01000004.1_Pyricularia_grisea_strain_NI907_Pyricularia_grisea_NI907_Scaffold_4	Digitaria	ACE1	4262290	4267995	-	1317846	1319117	Grasshopper(M77661.1)_5233bp	Grasshopper	-2948878
NI907	NI907_RRCK01000004.1_Pyricularia_grisea_strain_NI907_Pyricularia_grisea_NI907_Scaffold_4	Digitaria	ACE1	4262290	4267995	-	137450	137558	LTR-RT_2	LTR_RETRO5	-4130437
NI907	NI907_RRCK01000004.1_Pyricularia_grisea_strain_NI907_Pyricularia_grisea_NI907_Scaffold_4	Digitaria	ACE1	4262290	4267995	-	1464568	1464973	POT2_(Z33638.1)_1862bp	POT2	-2803022
NI907	NI907_RRCK01000004.1_Pyricularia_grisea_strain_NI907_Pyricularia_grisea_NI907_Scaffold_4	Digitaria	ACE1	4262290	4267995	-	1414416	1414859	LTR-RT_6	LTR_Pyret	-2853136
NI907	NI907_RRCK01000004.1_Pyricularia_grisea_strain_NI907_Pyricularia_grisea_NI907_Scaffold_4	Digitaria	ACE1	4262290	4267995	-	1383194	1383373	LTR-RT_4	LTR_RETRO6	-2884622
NI907	NI907_RRCK01000004.1_Pyricularia_grisea_strain_NI907_Pyricularia_grisea_NI907_Scaffold_4	Digitaria	ACE1	4262290	4267995	-	2480059	2481687	LTR-RT_9	LTR_Pyret	-1786308
NI907	NI907_RRCK01000004.1_Pyricularia_grisea_strain_NI907_Pyricularia_grisea_NI907_Scaffold_4	Digitaria	ACE1	4262290	4267995	-	1402332	1404131	LTR-RT_9	LTR_Pyret	-2863864
NI907	NI907_RRCK01000004.1_Pyricularia_grisea_strain_NI907_Pyricularia_grisea_NI907_Scaffold_4	Digitaria	ACE1	4262290	4267995	-	2194409	2194601	LTR-RT_4	LTR_RETRO6	-2073394
NI907	NI907_RRCK01000004.1_Pyricularia_grisea_strain_NI907_Pyricularia_grisea_NI907_Scaffold_4	Digitaria	ACE1	4262290	4267995	-	1146979	1154244	LTR-RT_9	LTR_Pyret	-3113751
NI907	NI907_RRCK01000004.1_Pyricularia_grisea_strain_NI907_Pyricularia_grisea_NI907_Scaffold_4	Digitaria	ACE1	4262290	4267995	-	1140786	1142170	Grasshopper(M77661.1)_5233bp	Grasshopper	-3125825
NI907	NI907_RRCK01000004.1_Pyricularia_grisea_strain_NI907_Pyricularia_grisea_NI907_Scaffold_4	Digitaria	ACE1	4262290	4267995	-	3828713	3829809	LTR-RT_9	LTR_Pyret	-438186
NI907	NI907_RRCK01000004.1_Pyricularia_grisea_strain_NI907_Pyricularia_grisea_NI907_Scaffold_4	Digitaria	ACE1	4262290	4267995	-	2477653	2478672	LTR-RT_9	LTR_Pyret	-1789323
NI907	NI907_RRCK01000004.1_Pyricularia_grisea_strain_NI907_Pyricularia_grisea_NI907_Scaffold_4	Digitaria	ACE1	4262290	4267995	-	3682061	3682132	LTR-RT_8	LTR_MGL3	-585863
NI907	NI907_RRCK01000004.1_Pyricularia_grisea_strain_NI907_Pyricularia_grisea_NI907_Scaffold_4	Digitaria	ACE1	4262290	4267995	-	1401752	1402213	Grasshopper(M77661.1)_5233bp	Grasshopper	-2865782
NI907	NI907_RRCK01000004.1_Pyricularia_grisea_strain_NI907_Pyricularia_grisea_NI907_Scaffold_4	Digitaria	ACE1	4262290	4267995	-	1439337	1439417	POT2_(Z33638.1)_1862bp	POT2	-2828578
NI907	NI907_RRCK01000004.1_Pyricularia_grisea_strain_NI907_Pyricularia_grisea_NI907_Scaffold_4	Digitaria	ACE1	4262290	4267995	-	3809267	3809778	LTR-RT_6	LTR_Pyret	-458217
NI907	NI907_RRCK01000004.1_Pyricularia_grisea_strain_NI907_Pyricularia_grisea_NI907_Scaffold_4	Digitaria	ACE1	4262290	4267995	-	3817184	3822429	LTR-RT_9	LTR_Pyret	-445566
NI907	NI907_RRCK01000004.1_Pyricularia_grisea_strain_NI907_Pyricularia_grisea_NI907_Scaffold_4	Digitaria	ACE1	4262290	4267995	-	1419928	1420401	Mg-SINE_(U35313.1)_472bp	Mg-SINE	-2847594
NI907	NI907_RRCK01000004.1_Pyricularia_grisea_strain_NI907_Pyricularia_grisea_NI907_Scaffold_4	Digitaria	ACE1	4262290	4267995	-	3843560	3843680	LTR-RT_10	LTR_Pyret	-424315
NI907	NI907_RRCK01000004.1_Pyricularia_grisea_strain_NI907_Pyricularia_grisea_NI907_Scaffold_4	Digitaria	ACE1	4262290	4267995	-	1397689	1398957	Grasshopper(M77661.1)_5233bp	Grasshopper	-2869038
NI907	NI907_RRCK01000004.1_Pyricularia_grisea_strain_NI907_Pyricularia_grisea_NI907_Scaffold_4	Digitaria	ACE1	4262290	4267995	-	1384493	1384594	LTR-RT_3	LTR_RETRO7	-2883401
NI907	NI907_RRCK01000004.1_Pyricularia_grisea_strain_NI907_Pyricularia_grisea_NI907_Scaffold_4	Digitaria	ACE1	4262290	4267995	-	2491816	2492633	LTR-RT_5	LTR_Pyret	-1775362
NI907	NI907_RRCK01000004.1_Pyricularia_grisea_strain_NI907_Pyricularia_grisea_NI907_Scaffold_4	Digitaria	ACE1	4262290	4267995	-	1146154	1146239	Grasshopper(M77661.1)_5233bp	Grasshopper	-3121756
NI907	NI907_RRCK01000004.1_Pyricularia_grisea_strain_NI907_Pyricularia_grisea_NI907_Scaffold_4	Digitaria	ACE1	4262290	4267995	-	2488034	2491778	LTR-RT_9	LTR_Pyret	-1776217
NI907	NI907_RRCK01000004.1_Pyricularia_grisea_strain_NI907_Pyricularia_grisea_NI907_Scaffold_4	Digitaria	ACE1	4262290	4267995	-	1456869	1457106	LTR-RT_6	LTR_Pyret	-2810889
NI907	NI907_RRCK01000004.1_Pyricularia_grisea_strain_NI907_Pyricularia_grisea_NI907_Scaffold_4	Digitaria	ACE1	4262290	4267995	-	1142260	1143700	Grasshopper(M77661.1)_5233bp	Grasshopper	-3124295
NI907	NI907_RRCK01000004.1_Pyricularia_grisea_strain_NI907_Pyricularia_grisea_NI907_Scaffold_4	Digitaria	ACE1	4262290	4267995	-	1390616	1390746	Grasshopper(M77661.1)_5233bp	Grasshopper	-2877249
NI907	NI907_RRCK01000004.1_Pyricularia_grisea_strain_NI907_Pyricularia_grisea_NI907_Scaffold_4	Digitaria	ACE1	4262290	4267995	-	1391061	1392026	LTR-RT_10	LTR_Pyret	-2875969
NI907	NI907_RRCK01000004.1_Pyricularia_grisea_strain_NI907_Pyricularia_grisea_NI907_Scaffold_4	Digitaria	ACE1	4262290	4267995	-	3822430	3828526	LTR-RT_3	LTR_RETRO7	-439469
NI907	NI907_RRCK01000004.1_Pyricularia_grisea_strain_NI907_Pyricularia_grisea_NI907_Scaffold_4	Digitaria	ACE1	4262290	4267995	-	2476420	2477484	LTR-RT_6	LTR_Pyret	-1790511
NI907	NI907_RRCK01000004.1_Pyricularia_grisea_strain_NI907_Pyricularia_grisea_NI907_Scaffold_4	Digitaria	ACE1	4262290	4267995	-	3809880	3817179	LTR-RT_5	LTR_Pyret	-450816
NI907	NI907_RRCK01000004.1_Pyricularia_grisea_strain_NI907_Pyricularia_grisea_NI907_Scaffold_4	Digitaria	ACE1	4262290	4267995	-	1440189	1440662	Mg-SINE_(U35313.1)_472bp	Mg-SINE	-2827333
NI907	NI907_RRCK01000004.1_Pyricularia_grisea_strain_NI907_Pyricularia_grisea_NI907_Scaffold_4	Digitaria	ACE1	4262290	4267995	-	1451331	1451538	LTR-RT_3	LTR_RETRO7	-2816457
NI907	NI907_RRCK01000004.1_Pyricularia_grisea_strain_NI907_Pyricularia_grisea_NI907_Scaffold_4	Digitaria	ACE1	4262290	4267995	-	1399036	1400428	Grasshopper(M77661.1)_5233bp	Grasshopper	-2867567
NI907	NI907_RRCK01000004.1_Pyricularia_grisea_strain_NI907_Pyricularia_grisea_NI907_Scaffold_4	Digitaria	ACE1	4262290	4267995	-	1451606	1453466	POT2_(Z33638.1)_1862bp	POT2	-2814529
NI907	NI907_RRCK01000004.1_Pyricularia_grisea_strain_NI907_Pyricularia_grisea_NI907_Scaffold_4	Digitaria	ACE1	4262290	4267995	-	2475218	2476408	LTR-RT_5	LTR_Pyret	-1791587
PM1	PM1_PQBJ01002844.1_Pyricularia_pennisetigena_strain_PM1_Pm1_contig3570,_whole_genome_shotgun_sequence	Pennisetum	ACE1	5082	10826	+	37459	41316	LTR-RT_9	LTR_Pyret	26633
PM1	PM1_PQBJ01002844.1_Pyricularia_pennisetigena_strain_PM1_Pm1_contig3570,_whole_genome_shotgun_sequence	Pennisetum	ACE1	5082	10826	+	47744	47976	POT2_(Z33638.1)_1862bp	POT2	36918
PM1	PM1_PQBJ01002844.1_Pyricularia_pennisetigena_strain_PM1_Pm1_contig3570,_whole_genome_shotgun_sequence	Pennisetum	ACE1	5082	10826	+	64627	65969	LTR-RT_2	LTR_RETRO5	53801
PM1	PM1_PQBJ01002844.1_Pyricularia_pennisetigena_strain_PM1_Pm1_contig3570,_whole_genome_shotgun_sequence	Pennisetum	ACE1	5082	10826	+	59978	62621	LTR-RT_2	LTR_RETRO5	49152
PM1	PM1_PQBJ01002844.1_Pyricularia_pennisetigena_strain_PM1_Pm1_contig3570,_whole_genome_shotgun_sequence	Pennisetum	ACE1	5082	10826	+	18309	18434	LTR-RT_10	LTR_Pyret	7483
PM1	PM1_PQBJ01002844.1_Pyricularia_pennisetigena_strain_PM1_Pm1_contig3570,_whole_genome_shotgun_sequence	Pennisetum	ACE1	5082	10826	+	62687	64430	LTR-RT_2	LTR_RETRO5	51861
PM1	PM1_PQBJ01002844.1_Pyricularia_pennisetigena_strain_PM1_Pm1_contig3570,_whole_genome_shotgun_sequence	Pennisetum	ACE1	5082	10826	+	55093	56989	LTR-RT_2	LTR_RETRO5	44267
PM1	PM1_PQBJ01002844.1_Pyricularia_pennisetigena_strain_PM1_Pm1_contig3570,_whole_genome_shotgun_sequence	Pennisetum	ACE1	5082	10826	+	71720	72014	LTR-RT_2	LTR_RETRO5	60894
PM1	PM1_PQBJ01002844.1_Pyricularia_pennisetigena_strain_PM1_Pm1_contig3570,_whole_genome_shotgun_sequence	Pennisetum	ACE1	5082	10826	+	36848	36908	LTR-RT_8	LTR_MGL3	26022
PM1	PM1_PQBJ01002844.1_Pyricularia_pennisetigena_strain_PM1_Pm1_contig3570,_whole_genome_shotgun_sequence	Pennisetum	ACE1	5082	10826	+	67748	67816	LTR-RT_2	LTR_RETRO5	56922
PM1	PM1_PQBJ01002844.1_Pyricularia_pennisetigena_strain_PM1_Pm1_contig3570,_whole_genome_shotgun_sequence	Pennisetum	ACE1	5082	10826	+	73890	74151	LTR-RT_2	LTR_RETRO5	63064
PM1	PM1_PQBJ01002844.1_Pyricularia_pennisetigena_strain_PM1_Pm1_contig3570,_whole_genome_shotgun_sequence	Pennisetum	ACE1	5082	10826	+	74374	74454	LTR-RT_2	LTR_RETRO5	63548
PM1	PM1_PQBJ01002844.1_Pyricularia_pennisetigena_strain_PM1_Pm1_contig3570,_whole_genome_shotgun_sequence	Pennisetum	ACE1	5082	10826	+	75740	76187	LTR-RT_6	LTR_Pyret	64914
PM1	PM1_PQBJ01002844.1_Pyricularia_pennisetigena_strain_PM1_Pm1_contig3570,_whole_genome_shotgun_sequence	Pennisetum	ACE1	5082	10826	+	74454	75072	LTR-RT_5	LTR_Pyret	63628
PM1	PM1_PQBJ01002844.1_Pyricularia_pennisetigena_strain_PM1_Pm1_contig3570,_whole_genome_shotgun_sequence	Pennisetum	ACE1	5082	10826	+	47977	49143	LTR-RT_6	LTR_Pyret	37151
PM1	PM1_PQBJ01002844.1_Pyricularia_pennisetigena_strain_PM1_Pm1_contig3570,_whole_genome_shotgun_sequence	Pennisetum	ACE1	5082	10826	+	49153	50098	LTR-RT_2	LTR_RETRO5	38327
PM1	PM1_PQBJ01002844.1_Pyricularia_pennisetigena_strain_PM1_Pm1_contig3570,_whole_genome_shotgun_sequence	Pennisetum	ACE1	5082	10826	+	66034	67675	LTR-RT_2	LTR_RETRO5	55208
PM1	PM1_PQBJ01002844.1_Pyricularia_pennisetigena_strain_PM1_Pm1_contig3570,_whole_genome_shotgun_sequence	Pennisetum	ACE1	5082	10826	+	77497	77783	LTR-RT_5	LTR_Pyret	66671
PM1	PM1_PQBJ01002844.1_Pyricularia_pennisetigena_strain_PM1_Pm1_contig3570,_whole_genome_shotgun_sequence	Pennisetum	ACE1	5082	10826	+	59569	59873	LTR-RT_2	LTR_RETRO5	48743
PM1	PM1_PQBJ01002844.1_Pyricularia_pennisetigena_strain_PM1_Pm1_contig3570,_whole_genome_shotgun_sequence	Pennisetum	ACE1	5082	10826	+	67876	69842	LTR-RT_2	LTR_RETRO5	57050
PM1	PM1_PQBJ01002844.1_Pyricularia_pennisetigena_strain_PM1_Pm1_contig3570,_whole_genome_shotgun_sequence	Pennisetum	ACE1	5082	10826	+	53916	55001	LTR-RT_2	LTR_RETRO5	43090
PM1	PM1_PQBJ01002844.1_Pyricularia_pennisetigena_strain_PM1_Pm1_contig3570,_whole_genome_shotgun_sequence	Pennisetum	ACE1	5082	10826	+	50224	53390	LTR-RT_2	LTR_RETRO5	39398
PM1	PM1_PQBJ01002844.1_Pyricularia_pennisetigena_strain_PM1_Pm1_contig3570,_whole_genome_shotgun_sequence	Pennisetum	ACE1	5082	10826	+	76895	77421	LTR-RT_10	LTR_Pyret	66069
PM1	PM1_PQBJ01002844.1_Pyricularia_pennisetigena_strain_PM1_Pm1_contig3570,_whole_genome_shotgun_sequence	Pennisetum	ACE1	5082	10826	+	56992	59568	LTR-RT_9	LTR_Pyret	46166
PM1	PM1_PQBJ01002844.1_Pyricularia_pennisetigena_strain_PM1_Pm1_contig3570,_whole_genome_shotgun_sequence	Pennisetum	ACE1	5082	10826	+	69834	71644	LTR-RT_2	LTR_RETRO5	59008
PM1	PM1_PQBJ01002844.1_Pyricularia_pennisetigena_strain_PM1_Pm1_contig3570,_whole_genome_shotgun_sequence	Pennisetum	ACE1	5082	10826	+	73543	73616	LTR-RT_2	LTR_RETRO5	62717
PM1	PM1_PQBJ01002844.1_Pyricularia_pennisetigena_strain_PM1_Pm1_contig3570,_whole_genome_shotgun_sequence	Pennisetum	ACE1	5082	10826	+	72011	73465	LTR-RT_2	LTR_RETRO5	61185
PM1	PM1_PQBJ01002844.1_Pyricularia_pennisetigena_strain_PM1_Pm1_contig3570,_whole_genome_shotgun_sequence	Pennisetum	ACE1	5082	10826	+	76276	76894	LTR-RT_2	LTR_RETRO5	65450
PM1	PM1_PQBJ01002844.1_Pyricularia_pennisetigena_strain_PM1_Pm1_contig3570,_whole_genome_shotgun_sequence	Pennisetum	ACE1	5082	10826	+	53453	53849	LTR-RT_2	LTR_RETRO5	42627
SRR10271354	SRR10271354_NODE_370_length_34121_cov_38.999853	Oryza	ACE1	20762	26500	+	34067	34120	MGL(AF018033.1)_5977bp	MGL	7567
SRR10271355	SRR10271355_NODE_382_length_25969_cov_45.802423	Oryza	ACE1	12611	18349	+	25916	25968	MGL(AF018033.1)_5977bp	MGL	7567
SRR10271356	SRR10271356_NODE_345_length_34122_cov_36.095371	Oryza	ACE1	7622	13360	-	1	53	MGL(AF018033.1)_5977bp	MGL	-13307
SRR10271357	SRR10271357_NODE_314_length_34167_cov_62.795600	Oryza	ACE1	7643	13381	-	1	74	MGL(AF018033.1)_5977bp	MGL	-13307
SRR11528297	SRR11528297_NODE_273_length_34165_cov_63.117578	Oryza	ACE1	7644	13382	-	1	75	MGL(AF018033.1)_5977bp	MGL	-13307
SRR11528298	SRR11528298_NODE_260_length_34164_cov_83.287236	Oryza	ACE1	7643	13381	-	1	74	MGL(AF018033.1)_5977bp	MGL	-13307
SRR11528299	SRR11528299_NODE_252_length_34164_cov_77.867105	Oryza	ACE1	7644	13382	-	1	75	MGL(AF018033.1)_5977bp	MGL	-13307
SRR11528300	SRR11528300_NODE_268_length_34163_cov_74.933932	Oryza	ACE1	20783	26521	+	34088	34162	MGL(AF018033.1)_5977bp	MGL	7567
SRR11528301	SRR11528301_NODE_273_length_34165_cov_67.656448	Oryza	ACE1	7644	13382	-	1	75	MGL(AF018033.1)_5977bp	MGL	-13307
SRR11528302	SRR11528302_NODE_246_length_39939_cov_73.554864	Oryza	ACE1	7644	13382	-	1	75	MGL(AF018033.1)_5977bp	MGL	-13307
SRR11528303	SRR11528303_NODE_254_length_34163_cov_71.037229	Oryza	ACE1	20783	26521	+	34088	34162	MGL(AF018033.1)_5977bp	MGL	7567
SRR11528304	SRR11528304_NODE_270_length_34165_cov_67.967232	Oryza	ACE1	20784	26522	+	34089	34164	MGL(AF018033.1)_5977bp	MGL	7567
SRR11528305	SRR11528305_NODE_258_length_34164_cov_69.486520	Oryza	ACE1	20784	26522	+	34089	34163	MGL(AF018033.1)_5977bp	MGL	7567
SRR11836442	SRR11836442_NODE_182_length_68186_cov_11.848586	Eleusine	ACE1	26407	32142	+	67344	67540	LTR-RT_4	LTR_RETRO6	35202
SRR11836442	SRR11836442_NODE_182_length_68186_cov_11.848586	Eleusine	ACE1	26407	32142	+	67539	67669	POT2_(Z33638.1)_1862bp	POT2	35397
SRR11836442	SRR11836442_NODE_182_length_68186_cov_11.848586	Eleusine	ACE1	26407	32142	+	67675	67892	LTR-RT_8	LTR_MGL3	35533
SRR11836445	SRR11836445_NODE_234_length_42732_cov_11.415517	Setaria	ACE1	22961	28699	+	1	82	LTR-RT_2	LTR_RETRO5	-22879
SRR12101022	SRR12101022_NODE_87_length_74151_cov_35.348210	Eleusine	ACE1	27842	33577	+	68971	69101	POT2_(Z33638.1)_1862bp	POT2	35394
SRR12101022	SRR12101022_NODE_87_length_74151_cov_35.348210	Eleusine	ACE1	27842	33577	+	69107	69324	LTR-RT_8	LTR_MGL3	35530
SRR12101022	SRR12101022_NODE_87_length_74151_cov_35.348210	Eleusine	ACE1	27842	33577	+	68776	68972	LTR-RT_4	LTR_RETRO6	35199
SRR12101023	SRR12101023_NODE_266_length_42099_cov_45.427029	Eleusine	ACE1	24431	30166	-	1	53	POT2_(Z33638.1)_1862bp	POT2	-30113
SRR12101029	SRR12101029_NODE_95_length_69624_cov_45.032486	Eleusine	ACE1	27860	33595	+	68785	68981	LTR-RT_4	LTR_RETRO6	35190
SRR12101029	SRR12101029_NODE_95_length_69624_cov_45.032486	Eleusine	ACE1	27860	33595	+	69116	69333	LTR-RT_8	LTR_MGL3	35521
SRR12101029	SRR12101029_NODE_95_length_69624_cov_45.032486	Eleusine	ACE1	27860	33595	+	68980	69110	POT2_(Z33638.1)_1862bp	POT2	35385
SRR12102167	SRR12102167_NODE_125_length_60841_cov_33.737172	Eleusine	ACE1	43220	48955	-	7689	7819	POT2_(Z33638.1)_1862bp	POT2	-41136
SRR12102167	SRR12102167_NODE_125_length_60841_cov_33.737172	Eleusine	ACE1	43220	48955	-	7818	8014	LTR-RT_4	LTR_RETRO6	-40941
SRR12102167	SRR12102167_NODE_125_length_60841_cov_33.737172	Eleusine	ACE1	43220	48955	-	7466	7683	LTR-RT_8	LTR_MGL3	-41272
SRR12102168	SRR12102168_NODE_6_length_124085_cov_43.379932	Eleusine	ACE1	103728	109463	-	21867	22043	LTR-RT_7	LTR_Pyret	-87420
SRR12102168	SRR12102168_NODE_6_length_124085_cov_43.379932	Eleusine	ACE1	103728	109463	-	21815	21878	LTR-RT_5	LTR_Pyret	-87585
SRR12102168	SRR12102168_NODE_6_length_124085_cov_43.379932	Eleusine	ACE1	103728	109463	-	22109	22322	MGL(AF018033.1)_5977bp	MGL	-87141
SRR12102168	SRR12102168_NODE_6_length_124085_cov_43.379932	Eleusine	ACE1	103728	109463	-	66854	67073	LTR-RT_2	LTR_RETRO5	-42390
SRR12102168	SRR12102168_NODE_6_length_124085_cov_43.379932	Eleusine	ACE1	103728	109463	-	2963	3418	LTR-RT_6	LTR_Pyret	-106045
SRR12102168	SRR12102168_NODE_6_length_124085_cov_43.379932	Eleusine	ACE1	103728	109463	-	68289	68485	LTR-RT_4	LTR_RETRO6	-40978
SRR12102168	SRR12102168_NODE_6_length_124085_cov_43.379932	Eleusine	ACE1	103728	109463	-	124031	124084	POT2_(Z33638.1)_1862bp	POT2	20303
SRR12102168	SRR12102168_NODE_6_length_124085_cov_43.379932	Eleusine	ACE1	103728	109463	-	68160	68290	POT2_(Z33638.1)_1862bp	POT2	-41173
SRR12102168	SRR12102168_NODE_6_length_124085_cov_43.379932	Eleusine	ACE1	103728	109463	-	15933	16086	LTR-RT_8	LTR_MGL3	-93377
SRR12102168	SRR12102168_NODE_6_length_124085_cov_43.379932	Eleusine	ACE1	103728	109463	-	67937	68154	LTR-RT_8	LTR_MGL3	-41309
SRR12887168	SRR12887168_NODE_304_length_27377_cov_27.021319	Oryza	ACE1	16466	21526	+	1	78	LTR-RT_9	LTR_Pyret	-16388
SRR12887169	SRR12887169_NODE_285_length_36064_cov_23.199461	Oryza	ACE1	14539	19599	-	35985	36062	LTR-RT_9	LTR_Pyret	21446
SRR12887169	SRR12887169_NODE_285_length_36064_cov_23.199461	Oryza	ACE1	14539	19599	-	5435	5671	MGL(AF018033.1)_5977bp	MGL	-13928
SRR12887170	SRR12887170_NODE_339_length_27438_cov_31.231242	Oryza	ACE1	5913	10973	-	27360	27437	LTR-RT_9	LTR_Pyret	21447
SRR12887172	SRR12887172_NODE_395_length_18949_cov_23.713279	Oryza	ACE1	5568	11306	+	18873	18948	MGL(AF018033.1)_5977bp	MGL	7567
SRR12887177	SRR12887177_NODE_393_length_34166_cov_10.579747	Oryza	ACE1	7644	13382	-	1	75	MGL(AF018033.1)_5977bp	MGL	-13307
SRR12887178	SRR12887178_NODE_371_length_30319_cov_11.604821	Oryza	ACE1	3797	9535	-	1	69	MGL(AF018033.1)_5977bp	MGL	-9466
SRR12887179	SRR12887179_NODE_358_length_29964_cov_11.854820	Oryza	ACE1	16467	21527	+	29888	29963	MGL(AF018033.1)_5977bp	MGL	8361
SRR12887179	SRR12887179_NODE_358_length_29964_cov_11.854820	Oryza	ACE1	16467	21527	+	1	78	LTR-RT_9	LTR_Pyret	-16389
SRR12887180	SRR12887180_NODE_346_length_29962_cov_27.620211	Oryza	ACE1	16465	21525	+	1	77	LTR-RT_9	LTR_Pyret	-16388
SRR12887180	SRR12887180_NODE_346_length_29962_cov_27.620211	Oryza	ACE1	16465	21525	+	29886	29961	MGL(AF018033.1)_5977bp	MGL	8361
SRR12887180	SRR12887180_NODE_642_length_12240_cov_15.309216	Oryza	ACE1	1650	7388	+	1	64	MGL(AF018033.1)_5977bp	MGL	-1586
SRR12887181	SRR12887181_NODE_309_length_34163_cov_22.466907	Oryza	ACE1	7644	13382	-	1	75	MGL(AF018033.1)_5977bp	MGL	-13307
SRR12887184	SRR12887184_NODE_303_length_34166_cov_15.774033	Oryza	ACE1	20785	26523	+	34090	34165	MGL(AF018033.1)_5977bp	MGL	7567
SRR12887185	SRR12887185_NODE_256_length_44052_cov_17.264264	Oryza	ACE1	7643	13381	-	1	71	MGL(AF018033.1)_5977bp	MGL	-13310
SRR12887185	SRR12887185_NODE_256_length_44052_cov_17.264264	Oryza	ACE1	7643	13381	-	40035	40110	LTR-RT_7	LTR_Pyret	32392
SRR12887187	SRR12887187_NODE_80_length_120485_cov_28.972560	Oryza	ACE1	93944	99685	+	66546	67004	POT3_(U60989.1)_1860bp	POT3	-26940
SRR12887187	SRR12887187_NODE_80_length_120485_cov_28.972560	Oryza	ACE1	93944	99685	+	29758	30238	POT2_(Z33638.1)_1862bp	POT2	-63706
SRR12887187	SRR12887187_NODE_80_length_120485_cov_28.972560	Oryza	ACE1	93944	99685	+	67001	67142	LTR-RT_4	LTR_RETRO6	-26802
SRR12887188	SRR12887188_NODE_86_length_118989_cov_25.925685	Oryza	ACE1	92448	98189	+	65050	65508	POT3_(U60989.1)_1860bp	POT3	-26940
SRR12887188	SRR12887188_NODE_86_length_118989_cov_25.925685	Oryza	ACE1	92448	98189	+	65505	65646	LTR-RT_4	LTR_RETRO6	-26802
SRR12887188	SRR12887188_NODE_86_length_118989_cov_25.925685	Oryza	ACE1	92448	98189	+	28262	28742	POT2_(Z33638.1)_1862bp	POT2	-63706
SRR12887189	SRR12887189_NODE_72_length_129023_cov_29.813930	Oryza	ACE1	92969	98710	+	65571	66029	POT3_(U60989.1)_1860bp	POT3	-26940
SRR12887189	SRR12887189_NODE_72_length_129023_cov_29.813930	Oryza	ACE1	92969	98710	+	28783	29263	POT2_(Z33638.1)_1862bp	POT2	-63706
SRR12887189	SRR12887189_NODE_72_length_129023_cov_29.813930	Oryza	ACE1	92969	98710	+	66026	66167	LTR-RT_4	LTR_RETRO6	-26802
SRR12887190	SRR12887190_NODE_333_length_27425_cov_21.055946	Oryza	ACE1	5900	10960	-	27347	27424	LTR-RT_9	LTR_Pyret	21447
SRR12887192	SRR12887192_NODE_269_length_34166_cov_22.874710	Oryza	ACE1	7644	13382	-	1	75	MGL(AF018033.1)_5977bp	MGL	-13307
SRR12887193	SRR12887193_NODE_292_length_34164_cov_26.087775	Oryza	ACE1	20784	26522	+	34089	34163	MGL(AF018033.1)_5977bp	MGL	7567
SRR12887194	SRR12887194_NODE_274_length_34164_cov_31.515358	Oryza	ACE1	7644	13382	-	1	75	MGL(AF018033.1)_5977bp	MGL	-13307
SRR12887196	SRR12887196_NODE_306_length_27448_cov_42.066823	Oryza	ACE1	5924	10984	-	27371	27447	LTR-RT_9	LTR_Pyret	21447
SRR12887198	SRR12887198_NODE_272_length_34164_cov_26.484554	Oryza	ACE1	20783	26521	+	34088	34163	MGL(AF018033.1)_5977bp	MGL	7567
SRR12887199	SRR12887199_NODE_266_length_34163_cov_30.947192	Oryza	ACE1	20782	26520	+	34087	34162	MGL(AF018033.1)_5977bp	MGL	7567
SRR12887200	SRR12887200_NODE_320_length_29962_cov_55.872277	Oryza	ACE1	16465	21525	+	29886	29961	MGL(AF018033.1)_5977bp	MGL	8361
SRR12887200	SRR12887200_NODE_320_length_29962_cov_55.872277	Oryza	ACE1	16465	21525	+	1	76	LTR-RT_9	LTR_Pyret	-16389
SRR12887200	SRR12887200_NODE_581_length_12276_cov_29.035003	Oryza	ACE1	1650	7388	+	1	64	MGL(AF018033.1)_5977bp	MGL	-1586
SRR12887201	SRR12887201_NODE_533_length_12496_cov_29.185683	Oryza	ACE1	5955	11015	-	12424	12495	MGL(AF018033.1)_5977bp	MGL	6469
SRR12887202	SRR12887202_NODE_364_length_28809_cov_68.296847	Oryza	ACE1	16461	21521	+	1	72	LTR-RT_9	LTR_Pyret	-16389
SRR12887202	SRR12887202_NODE_548_length_15029_cov_30.484885	Oryza	ACE1	7642	13380	-	14964	15028	MGL(AF018033.1)_5977bp	MGL	7322
SRR12887202	SRR12887202_NODE_548_length_15029_cov_30.484885	Oryza	ACE1	7642	13380	-	1	73	MGL(AF018033.1)_5977bp	MGL	-13307
SRR12887203	SRR12887203_NODE_355_length_29958_cov_33.682574	Oryza	ACE1	16461	21521	+	1	72	LTR-RT_9	LTR_Pyret	-16389
SRR12887203	SRR12887203_NODE_355_length_29958_cov_33.682574	Oryza	ACE1	16461	21521	+	29882	29957	MGL(AF018033.1)_5977bp	MGL	8361
SRR12887204	SRR12887204_NODE_283_length_34196_cov_27.061696	Oryza	ACE1	20816	26554	+	34124	34195	MGL(AF018033.1)_5977bp	MGL	7570
SRR12887206	SRR12887206_NODE_274_length_34164_cov_26.054156	Oryza	ACE1	20784	26522	+	34092	34163	MGL(AF018033.1)_5977bp	MGL	7570
SRR12887207	SRR12887207_NODE_167_length_58559_cov_34.574621	Oryza	ACE1	7643	13381	-	40024	40099	LTR-RT_7	LTR_Pyret	32381
SRR12887207	SRR12887207_NODE_167_length_58559_cov_34.574621	Oryza	ACE1	7643	13381	-	1	71	MGL(AF018033.1)_5977bp	MGL	-13310
SRR12887208	SRR12887208_NODE_282_length_34163_cov_24.500147	Oryza	ACE1	20783	26521	+	34088	34162	MGL(AF018033.1)_5977bp	MGL	7567
SRR12887210	SRR12887210_NODE_369_length_26137_cov_26.157559	Oryza	ACE1	12756	18494	+	26061	26136	MGL(AF018033.1)_5977bp	MGL	7567
SRR12887210	SRR12887210_NODE_369_length_26137_cov_26.157559	Oryza	ACE1	12756	18494	+	1	74	POT2_(Z33638.1)_1862bp	POT2	-12682
SRR12887214	SRR12887214_NODE_428_length_18949_cov_24.035979	Oryza	ACE1	5568	11306	+	18873	18948	MGL(AF018033.1)_5977bp	MGL	7567
SRR12887215	SRR12887215_NODE_328_length_27405_cov_26.940025	Oryza	ACE1	16466	21526	+	1	77	LTR-RT_9	LTR_Pyret	-16389
SRR14119005	SRR14119005_NODE_179_length_76665_cov_16.871024	Cenchrus	ACE1	19375	25113	+	68725	68855	POT2_(Z33638.1)_1862bp	POT2	43612
SRR14119005	SRR14119005_NODE_179_length_76665_cov_16.871024	Cenchrus	ACE1	19375	25113	+	68861	69078	LTR-RT_8	LTR_MGL3	43748
SRR14119005	SRR14119005_NODE_179_length_76665_cov_16.871024	Cenchrus	ACE1	19375	25113	+	34366	41744	LTR-RT_9	LTR_Pyret	9253
SRR14119005	SRR14119005_NODE_179_length_76665_cov_16.871024	Cenchrus	ACE1	19375	25113	+	69934	70153	LTR-RT_2	LTR_RETRO5	44821
SRR14119005	SRR14119005_NODE_179_length_76665_cov_16.871024	Cenchrus	ACE1	19375	25113	+	68530	68726	LTR-RT_4	LTR_RETRO6	43417
SRR14119005	SRR14119005_NODE_179_length_76665_cov_16.871024	Cenchrus	ACE1	19375	25113	+	72042	76572	LTR-RT_9	LTR_Pyret	46929
SRR14119006	SRR14119006_NODE_190_length_72049_cov_14.965139	Avena	ACE1	46934	52672	-	2906	3123	LTR-RT_8	LTR_MGL3	-49549
SRR14119006	SRR14119006_NODE_190_length_72049_cov_14.965139	Avena	ACE1	46934	52672	-	3258	3454	LTR-RT_4	LTR_RETRO6	-49218
SRR14119006	SRR14119006_NODE_190_length_72049_cov_14.965139	Avena	ACE1	46934	52672	-	30240	30781	LTR-RT_6	LTR_Pyret	-21891
SRR14119006	SRR14119006_NODE_190_length_72049_cov_14.965139	Avena	ACE1	46934	52672	-	3129	3259	POT2_(Z33638.1)_1862bp	POT2	-49413
SRR14119006	SRR14119006_NODE_190_length_72049_cov_14.965139	Avena	ACE1	46934	52672	-	30812	37679	LTR-RT_9	LTR_Pyret	-14993
SRR14119006	SRR14119006_NODE_190_length_72049_cov_14.965139	Avena	ACE1	46934	52672	-	1831	2050	LTR-RT_2	LTR_RETRO5	-50622
SRR14119007	SRR14119007_NODE_344_length_41782_cov_20.432658	Avena	ACE1	24098	29836	-	1	69	POT3_(U60989.1)_1860bp	POT3	-29767
SRR14119007	SRR14119007_NODE_344_length_41782_cov_20.432658	Avena	ACE1	24098	29836	-	7465	14843	LTR-RT_9	LTR_Pyret	-14993
SRR14119008	SRR14119008_NODE_4_length_357648_cov_16.244687	Elionorus	ACE1	205242	210983	-	98043	98498	LTR-RT_6	LTR_Pyret	-112485
SRR14119008	SRR14119008_NODE_4_length_357648_cov_16.244687	Elionorus	ACE1	205242	210983	-	169507	169637	POT2_(Z33638.1)_1862bp	POT2	-41346
SRR14119008	SRR14119008_NODE_4_length_357648_cov_16.244687	Elionorus	ACE1	205242	210983	-	169333	169509	LTR-RT_8	LTR_MGL3	-41474
SRR14119008	SRR14119008_NODE_4_length_357648_cov_16.244687	Elionorus	ACE1	205242	210983	-	37363	37582	LTR-RT_8	LTR_MGL3	-173401
SRR14119008	SRR14119008_NODE_4_length_357648_cov_16.244687	Elionorus	ACE1	205242	210983	-	169636	169832	LTR-RT_4	LTR_RETRO6	-41151
SRR14119008	SRR14119008_NODE_4_length_357648_cov_16.244687	Elionorus	ACE1	205242	210983	-	116970	117146	LTR-RT_7	LTR_Pyret	-93837
SRR14119008	SRR14119008_NODE_4_length_357648_cov_16.244687	Elionorus	ACE1	205242	210983	-	117212	117425	MGL(AF018033.1)_5977bp	MGL	-93558
SRR14119008	SRR14119008_NODE_4_length_357648_cov_16.244687	Elionorus	ACE1	205242	210983	-	26104	32216	LTR-RT_3	LTR_RETRO7	-178767
SRR14119008	SRR14119008_NODE_4_length_357648_cov_16.244687	Elionorus	ACE1	205242	210983	-	32217	35592	LTR-RT_6	LTR_Pyret	-175391
SRR14119008	SRR14119008_NODE_4_length_357648_cov_16.244687	Elionorus	ACE1	205242	210983	-	22100	26103	LTR-RT_9	LTR_Pyret	-184880
SRR14119008	SRR14119008_NODE_4_length_357648_cov_16.244687	Elionorus	ACE1	205242	210983	-	111015	111168	LTR-RT_8	LTR_MGL3	-99815
SRR14119008	SRR14119008_NODE_4_length_357648_cov_16.244687	Elionorus	ACE1	205242	210983	-	21676	21887	LTR-RT_8	LTR_MGL3	-189096
SRR14119008	SRR14119008_NODE_4_length_357648_cov_16.244687	Elionorus	ACE1	205242	210983	-	162118	162337	LTR-RT_2	LTR_RETRO5	-48646
SRR14119008	SRR14119008_NODE_4_length_357648_cov_16.244687	Elionorus	ACE1	205242	210983	-	163236	169329	LTR-RT_3	LTR_RETRO7	-41654
SRR14119009	SRR14119009_NODE_70_length_119254_cov_14.785671	Avena	ACE1	42011	47749	-	1	102	POT3_(U60989.1)_1860bp	POT3	-47647
SRR14119009	SRR14119009_NODE_70_length_119254_cov_14.785671	Avena	ACE1	42011	47749	-	25380	32756	LTR-RT_9	LTR_Pyret	-14993
SRR14119010	SRR14119010_NODE_69_length_122926_cov_14.814374	Melinis	ACE1	86350	92088	-	117822	118260	LTR-RT_6	LTR_Pyret	31472
SRR14119010	SRR14119010_NODE_69_length_122926_cov_14.814374	Melinis	ACE1	86350	92088	-	69722	77095	LTR-RT_9	LTR_Pyret	-14993
SRR14119010	SRR14119010_NODE_69_length_122926_cov_14.814374	Melinis	ACE1	86350	92088	-	120435	122925	LTR-RT_9	LTR_Pyret	34085
SRR14119011	SRR14119011_NODE_327_length_34207_cov_15.115646	Oryza	ACE1	20826	26564	+	34131	34206	MGL(AF018033.1)_5977bp	MGL	7567
SRR14119017	SRR14119017_NODE_281_length_43313_cov_14.143075	Oryza	ACE1	7644	13382	-	1	75	MGL(AF018033.1)_5977bp	MGL	-13307
SRR14119017	SRR14119017_NODE_281_length_43313_cov_14.143075	Oryza	ACE1	7644	13382	-	40035	40110	LTR-RT_7	LTR_Pyret	32391
SRR14119017	SRR14119017_NODE_281_length_43313_cov_14.143075	Oryza	ACE1	7644	13382	-	43237	43308	LTR-RT_7	LTR_Pyret	35593
SRR14119018	SRR14119018_NODE_87_length_104570_cov_18.677299	Triticum	ACE1	59739	65480	+	33306	33382	LTR-RT_7	LTR_Pyret	-26357
SRR14119018	SRR14119018_NODE_87_length_104570_cov_18.677299	Triticum	ACE1	59739	65480	+	101211	101387	LTR-RT_8	LTR_MGL3	35731
SRR14119018	SRR14119018_NODE_87_length_104570_cov_18.677299	Triticum	ACE1	59739	65480	+	104399	104562	LTR-RT_3	LTR_RETRO7	38919
SRR14119018	SRR14119018_NODE_87_length_104570_cov_18.677299	Triticum	ACE1	59739	65480	+	101083	101213	POT2_(Z33638.1)_1862bp	POT2	35603
SRR14119018	SRR14119018_NODE_87_length_104570_cov_18.677299	Triticum	ACE1	59739	65480	+	101391	104401	LTR-RT_3	LTR_RETRO7	35911
SRR14119018	SRR14119018_NODE_87_length_104570_cov_18.677299	Triticum	ACE1	59739	65480	+	100888	101084	LTR-RT_4	LTR_RETRO6	35408
SRR14119019	SRR14119019_NODE_150_length_79896_cov_16.497914	Triticum	ACE1	45478	51219	-	2354	2573	LTR-RT_2	LTR_RETRO5	-48646
SRR14119019	SRR14119019_NODE_150_length_79896_cov_16.497914	Triticum	ACE1	45478	51219	-	9743	9873	POT2_(Z33638.1)_1862bp	POT2	-41346
SRR14119019	SRR14119019_NODE_150_length_79896_cov_16.497914	Triticum	ACE1	45478	51219	-	9569	9745	LTR-RT_8	LTR_MGL3	-41474
SRR14119019	SRR14119019_NODE_150_length_79896_cov_16.497914	Triticum	ACE1	45478	51219	-	9872	10068	LTR-RT_4	LTR_RETRO6	-41151
SRR14119019	SRR14119019_NODE_150_length_79896_cov_16.497914	Triticum	ACE1	45478	51219	-	3472	9565	LTR-RT_3	LTR_RETRO7	-41654
SRR14119020	SRR14119020_NODE_23_length_165327_cov_19.191104	Triticum	ACE1	114226	119964	-	46694	47364	LTR-RT_6	LTR_Pyret	-72600
SRR14119020	SRR14119020_NODE_23_length_165327_cov_19.191104	Triticum	ACE1	114226	119964	-	97593	104971	LTR-RT_9	LTR_Pyret	-14993
SRR14119020	SRR14119020_NODE_23_length_165327_cov_19.191104	Triticum	ACE1	114226	119964	-	48479	54344	LTR-RT_4	LTR_RETRO6	-65620
SRR14119020	SRR14119020_NODE_23_length_165327_cov_19.191104	Triticum	ACE1	114226	119964	-	146580	146655	LTR-RT_7	LTR_Pyret	32354
SRR14119020	SRR14119020_NODE_23_length_165327_cov_19.191104	Triticum	ACE1	114226	119964	-	3592	3769	LTR-RT_7	LTR_Pyret	-116195
SRR14119020	SRR14119020_NODE_23_length_165327_cov_19.191104	Triticum	ACE1	114226	119964	-	69184	69403	LTR-RT_2	LTR_RETRO5	-50561
SRR14119020	SRR14119020_NODE_23_length_165327_cov_19.191104	Triticum	ACE1	114226	119964	-	1	72	MGL(AF018033.1)_5977bp	MGL	-119892
SRR14119020	SRR14119020_NODE_23_length_165327_cov_19.191104	Triticum	ACE1	114226	119964	-	3840	4048	MGL(AF018033.1)_5977bp	MGL	-115916
SRR14119020	SRR14119020_NODE_23_length_165327_cov_19.191104	Triticum	ACE1	114226	119964	-	70611	70807	LTR-RT_4	LTR_RETRO6	-49157
SRR14119020	SRR14119020_NODE_23_length_165327_cov_19.191104	Triticum	ACE1	114226	119964	-	70482	70612	POT2_(Z33638.1)_1862bp	POT2	-49352
SRR14119020	SRR14119020_NODE_23_length_165327_cov_19.191104	Triticum	ACE1	114226	119964	-	47382	48478	LTR-RT_6	LTR_Pyret	-71486
SRR14119020	SRR14119020_NODE_23_length_165327_cov_19.191104	Triticum	ACE1	114226	119964	-	62765	67295	LTR-RT_9	LTR_Pyret	-52669
SRR14119020	SRR14119020_NODE_23_length_165327_cov_19.191104	Triticum	ACE1	114226	119964	-	58659	58735	LTR-RT_6	LTR_Pyret	-61229
SRR14119020	SRR14119020_NODE_23_length_165327_cov_19.191104	Triticum	ACE1	114226	119964	-	54345	55576	LTR-RT_9	LTR_Pyret	-64388
SRR14119020	SRR14119020_NODE_23_length_165327_cov_19.191104	Triticum	ACE1	114226	119964	-	70259	70476	LTR-RT_8	LTR_MGL3	-49488
SRR14119020	SRR14119020_NODE_23_length_165327_cov_19.191104	Triticum	ACE1	114226	119964	-	60168	60462	LTR-RT_5	LTR_Pyret	-59502
SRR14119021	SRR14119021_NODE_52_length_130265_cov_18.753910	Triticum	ACE1	79047	84788	+	127691	127910	LTR-RT_2	LTR_RETRO5	42903
SRR14119021	SRR14119021_NODE_52_length_130265_cov_18.753910	Triticum	ACE1	79047	84788	+	120699	126792	LTR-RT_3	LTR_RETRO7	35911
SRR14119021	SRR14119021_NODE_52_length_130265_cov_18.753910	Triticum	ACE1	79047	84788	+	120391	120521	POT2_(Z33638.1)_1862bp	POT2	35603
SRR14119021	SRR14119021_NODE_52_length_130265_cov_18.753910	Triticum	ACE1	79047	84788	+	120196	120392	LTR-RT_4	LTR_RETRO6	35408
SRR14119021	SRR14119021_NODE_52_length_130265_cov_18.753910	Triticum	ACE1	79047	84788	+	52401	52477	LTR-RT_7	LTR_Pyret	-26570
SRR14119021	SRR14119021_NODE_52_length_130265_cov_18.753910	Triticum	ACE1	79047	84788	+	120519	120695	LTR-RT_8	LTR_MGL3	35731
SRR14119022	SRR14119022_NODE_466_length_30148_cov_17.695454	Triticum	ACE1	11945	17683	+	26936	30145	LTR-RT_9	LTR_Pyret	9253
SRR14119023	SRR14119023_NODE_104_length_96310_cov_20.840138	Triticum	ACE1	45092	50833	+	86436	86566	POT2_(Z33638.1)_1862bp	POT2	35603
SRR14119023	SRR14119023_NODE_104_length_96310_cov_20.840138	Triticum	ACE1	45092	50833	+	86564	86740	LTR-RT_8	LTR_MGL3	35731
SRR14119023	SRR14119023_NODE_104_length_96310_cov_20.840138	Triticum	ACE1	45092	50833	+	86241	86437	LTR-RT_4	LTR_RETRO6	35408
SRR14119023	SRR14119023_NODE_104_length_96310_cov_20.840138	Triticum	ACE1	45092	50833	+	93736	93955	LTR-RT_2	LTR_RETRO5	42903
SRR14119023	SRR14119023_NODE_104_length_96310_cov_20.840138	Triticum	ACE1	45092	50833	+	18655	18731	LTR-RT_7	LTR_Pyret	-26361
SRR14119023	SRR14119023_NODE_104_length_96310_cov_20.840138	Triticum	ACE1	45092	50833	+	86744	92837	LTR-RT_3	LTR_RETRO7	35911
SRR14119024	SRR14119024_NODE_70_length_110550_cov_18.533850	Triticum	ACE1	41090	46831	-	5181	5357	LTR-RT_8	LTR_MGL3	-41474
SRR14119024	SRR14119024_NODE_70_length_110550_cov_18.533850	Triticum	ACE1	41090	46831	-	1	5177	LTR-RT_3	LTR_RETRO7	-41654
SRR14119024	SRR14119024_NODE_70_length_110550_cov_18.533850	Triticum	ACE1	41090	46831	-	5355	5485	POT2_(Z33638.1)_1862bp	POT2	-41346
SRR14119024	SRR14119024_NODE_70_length_110550_cov_18.533850	Triticum	ACE1	41090	46831	-	5484	5680	LTR-RT_4	LTR_RETRO6	-41151
SRR14119024	SRR14119024_NODE_70_length_110550_cov_18.533850	Triticum	ACE1	41090	46831	-	73380	73456	LTR-RT_7	LTR_Pyret	32290
SRR14119025	SRR14119025_NODE_14_length_215868_cov_20.532154	Triticum	ACE1	59737	65475	+	33061	33136	LTR-RT_7	LTR_Pyret	-26601
[truncated: 35,600 more rows]

## Sheet: Table S5
Table S5: ANOVA of TE occupancy near AVRs with factors being TE identity, AVR identity and pathotype (including interactions).
[truncated: 15 more rows]
